# Supplementary material for: CXCL12/CXCR4 axis as a key mediator in atrial fibrillation via bioinformatics analysis and functional identification
Source: Cell Death Dis. 2021 Aug 27;12(9):813. doi: 10.1038/s41419-021-04109-5 (PMC8397768; doi:10.1038/s41419-021-04109-5)
Supplement: Supplementary file 4 [file 41419_2021_4109_MOESM4_ESM.xlsx]

## Sheet: 1
Supplementary file 4A: The differentially expressed genes in GSE2240 between AF patients and mached controls
Genes	logFC	AveExpr	t	P.Value	adj.P.Val	B
TNNI1	-2.02608	8.5858	6.22045	5.97e-07	4.58e-06	5.67695
BMP10	-1.87599	11.1348	4.49876	8.62e-05	0.000338962	0.750703
LYVE1	-1.43196	9.19696	6.67297	1.65e-07	1.52e-06	6.96472
DLEU2	-1.3909	6.84402	18.0099	3.29e-18	2.18e-15	31.5018
MYBPC1	-1.32267	8.61873	13.207	1.97e-14	2.76e-12	22.9172
FGF7	-1.28193	7.18872	13.16	2.17e-14	2.99e-12	22.8215
ZBTB38	-1.26882	8.84095	7.53311	1.49e-08	1.94e-07	9.366
MARCO	-1.26353	8.73848	5.56545	3.95e-06	2.35e-05	3.79652
PWAR5	-1.24518	5.98671	23.5895	1.13e-21	9.8e-18	39.1775
PCYOX1	-1.21341	6.6248	7.74333	8.41e-09	1.2e-07	9.94136
ASTN2	-1.21114	7.79373	8.28414	1.97e-09	3.57e-08	11.3978
ZC2HC1A	-1.18041	8.04298	18.306	2.05e-18	1.5e-15	31.9634
TCEAL2	-1.17683	8.52456	4.17917	0.000214162	0.000750745	-0.139777
SLIT2	-1.17664	8.76108	4.97356	2.2e-05	0.000102707	2.09757
GPR22	-1.15686	9.41076	9.13012	2.19e-10	5.75e-09	13.6024
DDR2	-1.14272	9.93101	5.55897	4.03e-06	2.39e-05	3.77785
ZNF148	-1.14228	8.42542	5.58129	3.77e-06	2.26e-05	3.84208
CYBRD1	-1.12894	9.44931	8.37418	1.55e-09	2.91e-08	11.6368
PPP1R1A	-1.12676	10.4487	6.92541	8.07e-08	8.37e-07	7.67658
MYLK	-1.1231	8.6803	5.68488	2.8e-06	1.74e-05	4.14005
MEIS3P1	-1.09763	8.41186	12.1349	1.88e-13	1.81e-11	20.6708
SLC7A11	-1.06997	6.65359	12.0673	2.17e-13	2.03e-11	20.5246
LRRC49	-1.05734	9.41583	5.99549	1.14e-06	8.07e-06	5.03254
PLXDC2	-1.04595	6.9844	6.88229	9.11e-08	9.23e-07	7.55538
CREB1	-1.02729	7.84675	7.75577	8.13e-09	1.16e-07	9.97525
MCOLN3	-1.02625	8.67798	5.9652	1.24e-06	8.68e-06	4.94562
HPR	-1.01592	7.69237	9.19953	1.83e-10	5.02e-09	13.7791
ALDH1A1	-1.00747	8.99435	6.55715	2.29e-07	2.01e-06	6.63644
CEL	-0.995439	7.09899	11.6679	5.22e-13	4.03e-11	19.6489
TMEM106B	-0.991907	7.92698	6.36822	3.91e-07	3.19e-06	6.09889
NAA15	-0.977493	7.33819	5.01107	1.97e-05	9.34e-05	2.2048
PHACTR2	-0.969715	8.649	4.049	0.000309091	0.00103	-0.497302
HAND2-AS1	-0.950719	9.18313	3.72397	0.000763066	0.00226061	-1.3734
AR	-0.939506	7.59636	7.98026	4.43e-09	7.04e-08	10.5837
AKAP3	-0.936011	9.17327	5.75991	2.25e-06	1.45e-05	4.35582
PTGS2	-0.924476	7.58829	3.38596	0.00190718	0.00499131	-2.25343
IGSF1	-0.92082	8.7833	6.02558	1.05e-06	7.47e-06	5.11886
BBX	-0.913031	8.90394	6.87668	9.26e-08	9.36e-07	7.53959
SPINK2	-0.909002	7.47322	6.44278	3.16e-07	2.66e-06	6.31131
STAG2	-0.904757	8.52275	5.71902	2.53e-06	1.6e-05	4.23824
NRIP1	-0.892512	8.07975	6.35694	4.04e-07	3.29e-06	6.06673
SPIN1	-0.890865	8.07509	8.28701	1.95e-09	3.54e-08	11.4054
COL4A4	-0.881906	7.31504	11.227	1.41e-12	8.99e-11	18.659
TNPO1	-0.87484	9.48839	4.74037	4.31e-05	0.000185719	1.43328
PTER	-0.873274	8.34877	4.47809	9.15e-05	0.000356808	0.692625
RBM12B	-0.866382	5.92938	19.136	5.63e-19	6.36e-16	33.2211
MT1X	-0.860742	11.1883	4.93979	2.42e-05	0.000112065	2.0011
EBF2	-0.85627	6.93089	12.0226	2.4e-13	2.19e-11	20.4277
ANGPT1	-0.850484	8.08237	5.90375	1.49e-06	1.01e-05	4.76918
MFHAS1	-0.849079	7.00342	10.2294	1.44e-11	6.4e-10	16.3259
NTRK2	-0.842527	8.83282	11.2194	1.43e-12	9.1e-11	18.6416
C6	-0.84198	11.2886	5.15629	1.29e-05	6.56e-05	2.62071
ZNF12	-0.83557	7.63589	4.14551	0.00023553	0.000811219	-0.232544
BHMT2	-0.831093	8.56724	7.8289	6.67e-09	9.95e-08	10.1741
LRRN3	-0.819752	9.11817	4.70528	4.76e-05	0.000203044	1.33374
COG5	-0.818978	9.57982	8.59529	8.68e-10	1.8e-08	12.2193
CXADR	-0.811327	9.77244	4.4419	0.00010144	0.000390081	0.591119
ABCA8	-0.808526	11.2703	6.01714	1.07e-06	7.64e-06	5.09464
ZNF331	-0.801107	9.84842	3.20807	0.00305144	0.00756039	-2.70102
AKAP13	-0.800674	8.93481	4.30319	0.000150656	0.000550839	0.203819
PLP1	-0.799306	8.24049	5.81056	1.94e-06	1.28e-05	4.50142
NR1D2	-0.798235	7.41439	4.46334	9.54e-05	0.000370206	0.651244
TAF15	-0.79248	8.72287	5.34024	7.59e-06	4.14e-05	3.14885
FRRS1L	-0.790416	7.60258	6.57682	2.16e-07	1.92e-06	6.69224
ADH1A	-0.787059	7.14547	18.0029	3.33e-18	2.18e-15	31.4909
GDF2	-0.778777	8.39702	12.5026	8.54e-14	9.23e-12	21.4567
HYMAI	-0.772677	7.48535	10.1504	1.75e-11	7.5e-10	16.1355
PLEKHA1	-0.768388	8.78686	6.68197	1.6e-07	1.49e-06	6.99019
SELENBP1	-0.764959	9.33129	4.4369	0.000102903	0.000395092	0.577089
TLR4	-0.76476	8.36666	10.1925	1.58e-11	6.87e-10	16.2372
PIR	-0.763785	6.70168	9.79572	4.14e-11	1.53e-09	15.2707
NFIC	-0.762864	8.34636	7.93039	5.07e-09	7.91e-08	10.4491
GAS7	-0.761997	9.19075	8.32475	1.77e-09	3.27e-08	11.5057
CDO1	-0.760183	9.85983	5.81502	1.92e-06	1.27e-05	4.51424
RBP1	-0.751542	9.11544	7.05783	5.57e-08	6.09e-07	8.0478
SLC18A1	-0.75152	7.73764	13.8219	5.73e-15	9.89e-13	24.1455
KCNJ3	-0.749124	7.13309	7.4365	1.95e-08	2.46e-07	9.09994
GAREM	-0.74253	8.55899	4.5495	7.45e-05	0.00029828	0.893461
HDAC4	-0.738265	7.14916	9.30599	1.4e-10	4.03e-09	14.0489
WISP2	-0.735649	9.47456	4.39702	0.000115317	0.000435484	0.465469
GUCY1A3	-0.73509	10.6578	5.15212	1.31e-05	6.62e-05	2.60874
HIPK1	-0.73125	9.05474	8.48086	1.17e-09	2.32e-08	11.9186
HLF	-0.730718	9.19278	7.24706	3.29e-08	3.85e-07	8.57537
EPHA7	-0.726167	6.0507	10.8107	3.66e-12	2.02e-10	17.7013
MPP5	-0.718142	7.21167	11.3026	1.18e-12	7.86e-11	18.8305
PDE3A	-0.716631	8.23605	6.81125	1.11e-07	1.09e-06	7.35532
SFRP5	-0.710942	9.01392	4.06933	0.000291923	0.000981752	-0.441682
SUV420H1	-0.709598	9.3479	4.86781	2.98e-05	0.000134818	1.79577
USP1	-0.708857	8.04834	8.12614	3e-09	5.03e-08	10.9759
TRAC	-0.707739	8.60375	7.1432	4.39e-08	4.99e-07	8.28626
FOS	-0.706077	12.2096	2.34957	0.0251924	0.0472663	-4.66144
PIK3R1	-0.704177	9.16516	3.80234	0.000614776	0.00186994	-1.16456
STAM	-0.701905	8.59779	6.15763	7.15e-07	5.32e-06	5.49721
CFD	-0.697464	11.5509	4.13602	0.000241925	0.000830251	-0.258664
CALM1	-0.696592	9.42434	5.5991	3.58e-06	2.16e-05	3.8933
PRKAB2	-0.693702	7.56853	7.43805	1.94e-08	2.45e-07	9.10421
LMO4	-0.69054	8.7328	7.39774	2.17e-08	2.7e-07	8.99292
IL33	-0.689826	8.09752	5.94343	1.32e-06	9.15e-06	4.88313
PIK3CA	-0.68692	8.35556	3.74883	0.000712605	0.00212823	-1.30732
NKTR	-0.685421	7.66946	8.12097	3.04e-09	5.08e-08	10.9621
ADH1B	-0.684424	9.89909	4.8512	3.13e-05	0.000140372	1.74844
IRAK4	-0.683986	6.83625	18.8315	9e-19	8.6e-16	32.7657
CTSZ	-0.683411	8.53073	3.06608	0.00440985	0.0104266	-3.04945
ADD3	-0.6834	11.1182	8.60685	8.42e-10	1.77e-08	12.2496
SCAF11	-0.678009	9.17016	7.21004	3.65e-08	4.21e-07	8.47246
EPN3	-0.676814	7.60705	8.12887	2.98e-09	5.01e-08	10.9832
USP13	-0.675778	11.2253	3.64327	0.000951942	0.0027315	-1.58669
BTG2	-0.674608	11.0077	3.51683	0.00134214	0.00367852	-1.91698
TIMP3	-0.673969	11.4997	9.4187	1.05e-10	3.2e-09	14.333
LMAN1L	-0.668433	8.12446	6.17374	6.83e-07	5.13e-06	5.54333
TMEM100	-0.668227	8.4468	5.87714	1.6e-06	1.09e-05	4.69274
TFF1	-0.668168	8.51734	11.6942	4.93e-13	3.82e-11	19.7071
PSD3	-0.666948	9.28373	5.32231	7.99e-06	4.33e-05	3.09732
MAP3K2	-0.665484	7.20412	8.54628	9.86e-10	2.01e-08	12.0907
DDX17	-0.664976	9.8532	5.30778	8.34e-06	4.48e-05	3.05558
PCSK2	-0.664467	6.55512	10.9334	2.75e-12	1.58e-10	17.9859
PKD2L1	-0.663247	8.12532	16.7558	2.63e-17	1.36e-14	29.4678
AGO3	-0.662074	7.15215	4.61261	6.22e-05	0.000255094	1.07149
GNA13	-0.660268	7.11176	7.15487	4.25e-08	4.86e-07	8.3188
PCOLCE2	-0.65731	10.4138	4.03024	0.000325799	0.00108045	-0.54852
KCNG2	-0.651057	7.72091	9.88203	3.35e-11	1.31e-09	15.4828
TRIM17	-0.650225	7.3538	9.76208	4.5e-11	1.64e-09	15.1878
G0S2	-0.649855	10.99	4.48739	8.91e-05	0.000348744	0.718756
RNF115	-0.648204	10.4441	3.32445	0.00224602	0.00576863	-2.4095
KCNIP2	-0.647964	9.51923	3.86452	0.000517474	0.00160505	-0.99773
AMIGO2	-0.647514	8.59125	6.99474	6.65e-08	7.08e-07	7.87114
RPS6KA5	-0.646831	8.53664	8.83782	4.62e-10	1.06e-08	12.8511
BIRC3	-0.646663	5.72434	6.24172	5.62e-07	4.35e-06	5.73775
EGR3	-0.646	7.8416	2.74244	0.00994316	0.0211633	-3.81034
CHL1	-0.642428	8.03725	4.17476	0.000216849	0.000759093	-0.151943
NT5E	-0.641891	8.00018	5.82676	1.86e-06	1.23e-05	4.54799
TXLNGY	-0.641317	6.42487	7.05538	5.61e-08	6.13e-07	8.04095
ZNF16	-0.639686	7.57125	15.0924	5.05e-16	1.36e-13	26.5546
SEPW1	-0.634917	12.4285	7.96687	4.6e-09	7.28e-08	10.5476
RPAP2	-0.632845	7.45864	12.3846	1.1e-13	1.13e-11	21.2062
KDM5A	-0.63221	7.30814	6.67604	1.63e-07	1.51e-06	6.9734
PEG10	-0.631516	7.29656	8.54708	9.84e-10	2.01e-08	12.0929
RARRES1	-0.631169	8.60838	2.75213	0.00970964	0.0207267	-3.78829
CLU	-0.62761	9.60765	3.01025	0.00508763	0.0118043	-3.18415
GTF2H3	-0.626918	8.63361	8.5893	8.81e-10	1.82e-08	12.2036
C1orf56	-0.624989	6.94439	11.0371	2.17e-12	1.29e-10	18.2248
ANKRD36B	-0.621788	6.05939	4.27066	0.000165248	0.000596926	0.113435
STAG3L3	-0.62091	7.0915	7.83784	6.51e-09	9.75e-08	10.1984
PPAP2B	-0.620469	10.4379	4.43107	0.000104631	0.000400488	0.560763
GPR183	-0.62	7.08548	6.70739	1.49e-07	1.4e-06	7.06209
ATG16L1	-0.619554	7.5889	10.3044	1.21e-11	5.48e-10	16.5058
ATP8B4	-0.61921	6.2963	5.14589	1.33e-05	6.73e-05	2.59088
TLR5	-0.618974	7.71642	10.2302	1.44e-11	6.4e-10	16.3279
SLC26A2	-0.617714	7.05679	3.07738	0.00428356	0.0101784	-3.02204
ITGA2	-0.616143	6.6745	9.64809	5.96e-11	2.02e-09	14.9058
CNTFR	-0.615306	8.67626	6.7482	1.33e-07	1.27e-06	7.17741
TRMT1L	-0.61518	6.65206	5.31562	8.15e-06	4.4e-05	3.07811
GAS1	-0.608846	8.58564	4.06453	0.000295885	0.000992675	-0.454805
ZBTB20	-0.608675	9.88905	6.16976	6.91e-07	5.17e-06	5.53194
IL6R	-0.608661	6.1012	9.68873	5.39e-11	1.89e-09	15.0066
YAP1	-0.608424	8.08576	4.39657	0.000115465	0.000435908	0.464217
PROCR	-0.607844	7.79016	3.43356	0.00167925	0.00446445	-2.13172
SMARCD3	-0.607808	10.2863	6.29537	4.82e-07	3.83e-06	5.89102
EPHA4	-0.607385	9.67411	4.61683	6.14e-05	0.000252515	1.08343
TMEM38B	-0.606949	8.75681	8.13194	2.95e-09	4.98e-08	10.9915
GSN	-0.606724	12.1554	4.65408	5.52e-05	0.000230304	1.18873
DHCR24	-0.602089	8.3247	4.16416	0.000223447	0.000777368	-0.181185
KCTD12	-0.601497	9.81182	5.52765	4.41e-06	2.58e-05	3.68776
GULP1	-0.601212	7.37971	9.23662	1.67e-10	4.68e-09	13.8733
MTUS2	-0.599993	9.73152	4.40683	0.00011213	0.000424481	0.492927
CACNA2D2	-0.598559	9.48728	4.43627	0.000103086	0.000395427	0.575349
EFCAB6	-0.595006	7.7136	14.434	1.74e-15	4.08e-13	25.3274
SLN	-0.594208	13.1166	3.44993	0.0016071	0.00429563	-2.08968
RARRES2	-0.593944	9.96998	4.54044	7.65e-05	0.000305443	0.867935
SOSTDC1	-0.590891	7.31638	3.49908	0.00140799	0.00383024	-1.96293
PRRG1	-0.588804	8.32152	6.83349	1.05e-07	1.03e-06	7.41801
RUNX1T1	-0.587784	7.62829	6.76593	1.27e-07	1.22e-06	7.22747
GPM6B	-0.587674	8.10593	4.66047	5.42e-05	0.000226867	1.20683
NAP1L3	-0.587346	8.91208	4.02101	0.000334344	0.00110643	-0.573701
MED1	-0.586331	7.51042	4.47944	9.11e-05	0.000355537	0.696434
MT1M	-0.585924	6.98674	3.09048	0.00414145	0.00987284	-2.99019
CYTH3	-0.585654	7.48734	10.8151	3.62e-12	2.01e-10	17.7114
MS4A4A	-0.585407	7.19654	2.54319	0.0160694	0.0320072	-4.2528
GRB14	-0.585085	6.38231	4.59213	6.6e-05	0.000268951	1.01368
DNAAF2	-0.585026	6.92622	8.71062	6.42e-10	1.41e-08	12.5207
CDIP1	-0.584511	7.81063	11.9167	3.02e-13	2.58e-11	20.1968
IGFBP6	-0.582695	10.3943	3.2132	0.00301078	0.00747307	-2.68828
ANKRD11	-0.582263	7.3871	5.3568	7.23e-06	3.98e-05	3.19645
KRT8P12	-0.582059	7.63176	15.3945	2.9e-16	9.22e-14	27.1032
SLC25A36	-0.58048	10.3177	5.57382	3.86e-06	2.3e-05	3.82057
TWIST1	-0.578973	7.10922	7.08994	5.09e-08	5.65e-07	8.13757
IMPG2	-0.578083	6.07554	12.9033	3.69e-14	4.79e-12	22.2946
SLC5A1	-0.575538	9.15275	4.96309	2.26e-05	0.000105431	2.06763
MBNL2	-0.575122	9.2675	6.87628	9.27e-08	9.36e-07	7.53847
WNT5A	-0.574793	7.07369	8.11546	3.08e-09	5.14e-08	10.9473
SASH1	-0.574325	10.0276	3.51524	0.0013479	0.00369115	-1.92109
ATF2	-0.574237	7.23194	11.6478	5.46e-13	4.16e-11	19.6044
FNBP1	-0.571936	8.43476	9.45519	9.63e-11	3.01e-09	14.4245
LTC4S	-0.570683	6.92343	14.343	2.08e-15	4.6e-13	25.1541
TPPP3	-0.570611	8.4693	4.59178	6.6e-05	0.000269134	1.01269
TOB2	-0.570339	8.5788	6.1419	7.48e-07	5.53e-06	5.45221
TGFBR3	-0.568811	9.08989	5.36365	7.09e-06	3.91e-05	3.21613
FAM198B	-0.56772	8.21325	4.16768	0.000221234	0.000770966	-0.171476
NRXN1	-0.566523	7.52473	10.9892	2.42e-12	1.41e-10	18.1147
GABPA	-0.564665	6.3052	7.48106	1.72e-08	2.21e-07	9.22279
PIGK	-0.563963	8.57018	7.74128	8.46e-09	1.2e-07	9.93576
CRYBB2	-0.563806	7.51451	11.8622	3.4e-13	2.85e-11	20.0773
GPC3	-0.562938	7.95437	4.40008	0.000114313	0.000432216	0.474042
DCLK1	-0.561566	7.00309	6.41599	3.42e-07	2.84e-06	6.23502
NTF3	-0.560011	7.71989	11.0253	2.23e-12	1.32e-10	18.1976
ART3	-0.557731	10.7467	5.69228	2.74e-06	1.71e-05	4.16133
PTDSS1	-0.557278	11.6758	5.84461	1.76e-06	1.18e-05	4.59928
CBX8	-0.55643	6.99038	14.9107	7.08e-16	1.83e-13	26.2204
SLC16A7	-0.556285	8.24966	2.51268	0.0172692	0.0340636	-4.31865
TNFAIP8	-0.556067	7.11192	3.41378	0.00177058	0.00466728	-2.18239
FMO2	-0.555966	9.74078	3.17066	0.00336445	0.00823727	-2.79362
TSPAN8	-0.553948	7.00034	4.86144	3.04e-05	0.000136924	1.77761
KIF5C	-0.553847	6.77146	11.2481	1.34e-12	8.68e-11	18.7068
MAGT1	-0.55065	7.90955	7.13151	4.54e-08	5.14e-07	8.25363
NPIPB15	-0.550566	8.63292	5.15296	1.31e-05	6.61e-05	2.61117
KLHL21	-0.550491	9.10715	6.61886	1.92e-07	1.74e-06	6.81146
CYFIP2	-0.550088	8.60891	8.86445	4.31e-10	1.02e-08	12.92
SIRT1	-0.549577	9.1665	6.37129	3.88e-07	3.17e-06	6.10765
WDR11	-0.549087	7.51617	6.16208	7.06e-07	5.26e-06	5.50998
GABRB3	-0.548423	6.2682	8.52644	1.04e-09	2.1e-08	12.0386
CLEC2B	-0.547153	8.66986	5.22181	1.07e-05	5.54e-05	2.8087
AMD1	-0.546565	8.56502	7.02173	6.16e-08	6.62e-07	7.94675
C1orf105	-0.54642	9.59976	3.42153	0.00173424	0.00458317	-2.16255
SLC1A5	-0.546071	8.21935	8.23612	2.24e-09	3.97e-08	11.2699
ABHD3	-0.545369	6.19322	7.44714	1.89e-08	2.4e-07	9.12928
IL6ST	-0.545266	8.58447	4.58321	6.77e-05	0.000274848	0.988501
KCNF1	-0.545242	7.49045	9.17297	1.96e-10	5.3e-09	13.7116
FAT4	-0.544678	8.33993	5.64196	3.17e-06	1.95e-05	4.01659
VEZF1	-0.544668	9.04144	5.95802	1.27e-06	8.83e-06	4.92501
RNF43	-0.544626	7.08877	9.42612	1.04e-10	3.16e-09	14.3516
BCHE	-0.544419	8.32248	2.61364	0.0135873	0.0276964	-4.09881
ZNF292	-0.544127	7.49584	4.50635	8.44e-05	0.000332944	0.772019
CYP1B1	-0.541757	8.49445	4.00204	0.000352608	0.00115608	-0.625414
CPVL	-0.541498	8.40683	4.45436	9.79e-05	0.00037837	0.626044
MYH15	-0.540303	6.57132	10.3261	1.15e-11	5.25e-10	16.5577
UNC93B1	-0.53957	7.90832	10.3323	1.13e-11	5.19e-10	16.5726
HIVEP1	-0.539528	6.83343	6.94478	7.65e-08	7.96e-07	7.73099
ZNF84	-0.539173	7.34748	11.6421	5.53e-13	4.17e-11	19.5917
CD5L	-0.538347	6.33898	10.5453	6.81e-12	3.42e-10	17.0788
SYNE2	-0.538317	10.7734	3.71254	0.000787408	0.00232026	-1.40372
ALCAM	-0.535643	7.72405	3.96746	0.000388432	0.00125465	-0.719442
ADCY7	-0.535407	6.80122	5.9102	1.46e-06	9.97e-06	4.7877
CALCRL	-0.535228	9.22853	4.58156	6.8e-05	0.000275885	0.983837
GBP1	-0.534751	6.7524	5.0911	1.56e-05	7.67e-05	2.43387
ATP8B2	-0.532012	8.34712	12.3478	1.19e-13	1.19e-11	21.1279
UBL3	-0.53032	9.50557	8.93786	3.57e-10	8.75e-09	13.1095
RBFOX1	-0.529104	9.70988	5.74623	2.34e-06	1.5e-05	4.31649
DCC	-0.528527	7.54175	5.95334	1.29e-06	8.93e-06	4.91158
CEMP1	-0.526203	7.0636	10.1171	1.89e-11	7.97e-10	16.0551
PCDHGA8	-0.526063	6.3349	6.17487	6.81e-07	5.12e-06	5.54655
PRDX1	-0.525877	12.3716	5.9772	1.2e-06	8.42e-06	4.98004
DLG4	-0.525872	7.93221	8.92941	3.65e-10	8.9e-09	13.0878
CAB39L	-0.525091	8.72724	8.80426	5.04e-10	1.14e-08	12.7642
PDZK1IP1	-0.524805	7.16887	5.76544	2.21e-06	1.43e-05	4.37172
RNF170	-0.524685	6.2211	7.66153	1.05e-08	1.44e-07	9.71806
PBX1	-0.524672	9.90152	6.43566	3.23e-07	2.7e-06	6.29104
SCN7A	-0.524338	7.25756	3.37974	0.00193906	0.00505981	-2.26926
MSMO1	-0.523561	7.83948	2.38342	0.0233174	0.0441738	-4.5916
ZNF573	-0.52178	6.11456	7.77842	7.65e-09	1.11e-07	10.0369
AKAP12	-0.521582	10.7517	5.73422	2.42e-06	1.54e-05	4.28194
LOC100272216	-0.520354	8.59067	3.03072	0.00482844	0.0112868	-3.13493
ALDH1A2	-0.519814	8.71857	8.46867	1.21e-09	2.38e-08	11.8865
MGA	-0.51956	8.19176	8.86016	4.36e-10	1.02e-08	12.909
NFIL3	-0.519039	9.49569	2.79429	0.00875203	0.0189219	-3.6918
PARP4	-0.518989	9.50419	9.51569	8.28e-11	2.66e-09	14.576
RASL12	-0.518168	9.14542	8.84079	4.59e-10	1.06e-08	12.8588
CTNNBL1	-0.517062	8.48201	8.50488	1.1e-09	2.2e-08	11.9819
SREK1IP1	-0.516491	5.58751	7.87233	5.93e-09	9.05e-08	10.2919
OGN	-0.516147	9.01082	3.26427	0.00263304	0.00664037	-2.56089
PRF1	-0.514887	7.5727	9.10412	2.33e-10	6.09e-09	13.536
KIF5B	-0.514173	10.234	4.58191	6.79e-05	0.000275698	0.984824
FBLN2	-0.513777	10.4412	3.49547	0.00142176	0.0038584	-1.97226
CD69	-0.51366	6.88469	2.43343	0.0207789	0.0400075	-4.48716
BNC2	-0.5129	8.94494	5.10898	1.48e-05	7.35e-05	2.48509
KCNN2	-0.511783	8.00963	3.1574	0.00348256	0.00848794	-2.82631
CCDC6	-0.509852	7.3119	6.62817	1.87e-07	1.7e-06	6.83784
ZNF221	-0.508862	7.00463	9.15652	2.04e-10	5.46e-09	13.6697
EPB41L2	-0.506345	9.8943	5.20636	1.12e-05	5.76e-05	2.76434
CNTN2	-0.505368	8.11456	9.24465	1.63e-10	4.6e-09	13.8936
CORIN	-0.504352	11.4551	2.86835	0.00728059	0.0161209	-3.52019
COL4A3	-0.503474	6.32716	7.76392	7.96e-09	1.14e-07	9.99744
PLA2G4A	-0.501413	6.08812	5.60895	3.48e-06	2.11e-05	3.92164
ADIRF	-0.50061	9.81735	3.04714	0.00462955	0.0108942	-3.0953
RAB5C	-0.496685	9.07497	3.55791	0.00120088	0.00334153	-1.81019
RNF19A	-0.494731	7.37606	7.06597	5.45e-08	5.98e-07	8.07058
SERINC1	-0.494403	11.218	6.09068	8.67e-07	6.32e-06	5.30548
GPALPP1	-0.494261	5.54056	12.4016	1.06e-13	1.1e-11	21.2426
EPAS1	-0.49379	10.7705	9.01951	2.9e-10	7.34e-09	13.3194
ATXN7	-0.493606	7.86453	3.73039	0.000749727	0.00222617	-1.35637
PROX1	-0.493417	6.98404	3.04651	0.004637	0.0109034	-3.09681
NEIL3	-0.493378	6.296	9.31567	1.37e-10	3.95e-09	14.0734
HSD17B12	-0.492921	11.3541	6.62033	1.91e-07	1.73e-06	6.81564
FKBP14	-0.492711	6.43812	8.48891	1.15e-09	2.28e-08	11.9398
AKT2	-0.492509	7.46661	4.39005	0.000117633	0.000442748	0.445992
C7	-0.491914	11.8524	4.15601	0.000228646	0.000791021	-0.203618
EPRS	-0.491304	8.63964	6.6868	1.58e-07	1.47e-06	7.00387
SLC22A5	-0.490738	8.74922	5.97901	1.2e-06	8.38e-06	4.98524
MFAP4	-0.4905	10.0597	3.511	0.00136342	0.00372859	-1.93207
DENND1B	-0.49034	8.90303	5.17953	1.21e-05	6.17e-05	2.68737
SH3BGRL	-0.489805	9.71201	5.87569	1.61e-06	1.09e-05	4.6886
LHX5	-0.489482	6.5973	10.4467	8.6e-12	4.12e-10	16.8452
MARK3	-0.488969	8.57059	7.70892	9.24e-09	1.3e-07	9.84752
PCNA	-0.488009	8.57314	7.44499	1.9e-08	2.41e-07	9.12337
IDH1	-0.487852	9.14016	4.36164	0.000127563	0.000475935	0.366637
OAT	-0.486924	10.5773	6.09111	8.66e-07	6.32e-06	5.30671
TCF7L2	-0.486262	9.18072	7.77411	7.74e-09	1.12e-07	10.0252
RYBP	-0.48527	8.72281	4.465	9.5e-05	0.000368662	0.655888
POU3F2	-0.485249	7.01786	12.8585	4.04e-14	5.05e-12	22.2019
GSE1	-0.485101	9.91306	5.68465	2.8e-06	1.74e-05	4.13938
CACNA2D3	-0.485089	6.36277	7.86706	6.02e-09	9.15e-08	10.2777
SATB1	-0.485039	9.99284	4.52836	7.92e-05	0.000314484	0.833953
HIST1H2BD	-0.485005	8.46944	6.59191	2.07e-07	1.86e-06	6.73506
CLEC1B	-0.484203	6.92246	9.34619	1.27e-10	3.7e-09	14.1504
INHA	-0.483203	8.59343	3.07794	0.00427735	0.0101656	-3.02067
MLEC	-0.482504	10.013	6.50054	2.68e-07	2.32e-06	6.4756
PITX3	-0.481149	7.84816	8.31468	1.82e-09	3.34e-08	11.4789
TNFSF13	-0.480048	9.00276	6.66153	1.7e-07	1.57e-06	6.93234
CEP68	-0.477118	8.50429	4.81869	3.43e-05	0.000152932	1.65587
TAGLN	-0.476334	11.6915	2.96667	0.00568398	0.0129984	-3.28833
CLIC2	-0.476197	8.16808	4.43202	0.000104347	0.000399648	0.563426
ABLIM3	-0.475701	11.3033	5.7225	2.51e-06	1.59e-05	4.24824
TNRC6B	-0.475502	8.28438	6.89226	8.86e-08	9.05e-07	7.58343
ITPR1	-0.475501	8.1265	7.51969	1.55e-08	2.01e-07	9.32911
LUM	-0.472975	11.045	5.11153	1.47e-05	7.31e-05	2.49241
REN	-0.472952	7.97226	7.37244	2.32e-08	2.86e-07	8.92299
FZD1	-0.472494	8.91532	7.54732	1.44e-08	1.88e-07	9.40505
SNX10	-0.472382	7.09455	8.49536	1.13e-09	2.26e-08	11.9568
VGLL4	-0.47109	9.24922	5.37288	6.9e-06	3.83e-05	3.24266
SUCLA2	-0.470137	10.097	5.3111	8.26e-06	4.44e-05	3.06512
SERPINF2	-0.469873	7.62319	7.72952	8.74e-09	1.23e-07	9.90371
BMPR2	-0.469845	7.43257	6.43949	3.19e-07	2.67e-06	6.30193
NR2F1	-0.469737	8.66937	4.85771	3.07e-05	0.000138207	1.76698
ZNF24	-0.469705	8.9184	5.95511	1.28e-06	8.9e-06	4.91665
FAM129A	-0.469458	11.3703	4.62442	6.01e-05	0.000247562	1.10486
L2HGDH	-0.4687	5.61145	7.82824	6.68e-09	9.96e-08	10.1723
CKB	-0.467702	10.3193	5.20449	1.12e-05	5.78e-05	2.75897
ATP8A1	-0.46687	8.08378	6.25761	5.37e-07	4.19e-06	5.78317
SETD1B	-0.465844	10.3463	10.9436	2.69e-12	1.55e-10	18.0095
REEP1	-0.465754	10.0382	4.48574	8.95e-05	0.000350067	0.714114
TLX1	-0.464672	7.13458	10.2015	1.54e-11	6.75e-10	16.2589
SIX5	-0.463583	6.03756	8.46648	1.22e-09	2.38e-08	11.8807
IGF2-AS	-0.461985	7.84926	9.62921	6.24e-11	2.11e-09	14.8589
MYH2	-0.461479	6.63042	11.4657	8.2e-13	5.62e-11	19.1979
LGALS3BP	-0.461179	11.5366	4.13947	0.000239578	0.000823562	-0.249159
LGALS3	-0.460493	12.2309	7.10523	4.88e-08	5.45e-07	8.18027
XRCC2	-0.460352	7.29785	7.45549	1.85e-08	2.35e-07	9.15231
SCARA3	-0.460141	8.88041	9.45463	9.64e-11	3.01e-09	14.4231
NLGN4X	-0.460121	6.39987	3.63741	0.000967297	0.00277107	-1.6021
DYRK2	-0.459349	8.34443	5.67981	2.84e-06	1.77e-05	4.12546
QSOX1	-0.459217	10.466	6.26052	5.33e-07	4.16e-06	5.79149
LPAR1	-0.458843	8.94406	7.97805	4.46e-09	7.07e-08	10.5778
TGFBR2	-0.458422	10.1846	5.40089	6.36e-06	3.57e-05	3.32319
BDH2	-0.458012	9.7548	3.86908	0.000510961	0.00158842	-0.985455
PPP1R12A	-0.45754	7.91886	5.57903	3.8e-06	2.27e-05	3.83557
RNMTL1	-0.457312	8.59714	7.23871	3.37e-08	3.93e-07	8.55219
PHF20L1	-0.457061	6.37961	12.5886	7.12e-14	8.19e-12	21.6381
TTC33	-0.456102	7.78597	4.92049	2.56e-05	0.000117534	1.946
NLGN3	-0.455325	7.71695	7.3846	2.25e-08	2.79e-07	8.9566
ROBO1	-0.455152	8.05855	4.65623	5.49e-05	0.000229032	1.19484
RHOBTB3	-0.454861	8.54482	3.28736	0.00247757	0.00629432	-2.50298
H2BFS	-0.454416	8.51769	8.30845	1.85e-09	3.38e-08	11.4624
VCAM1	-0.453047	8.46199	2.484	0.0184712	0.0360791	-4.38006
PPP2R5E	-0.451352	8.49873	4.01494	0.000340088	0.00112195	-0.590266
GADD45B	-0.451223	9.21076	4.04768	0.000310234	0.00103353	-0.500895
TNNT2	-0.450999	12.8273	5.79255	2.05e-06	1.34e-05	4.44965
IL7R	-0.450658	7.43457	3.50894	0.00137104	0.0037445	-1.93742
BCAS1	-0.449164	6.91836	10.222	1.47e-11	6.5e-10	16.3083
LGMN	-0.448873	9.01407	4.80881	3.53e-05	0.000156665	1.62778
FAM13A	-0.448727	9.58067	4.85886	3.06e-05	0.000137898	1.77026
NOS3	-0.448634	7.13574	5.16534	1.26e-05	6.41e-05	2.64665
FRMPD4	-0.448573	7.1439	8.18897	2.53e-09	4.39e-08	11.1441
SMARCD2	-0.448213	8.49408	8.57567	9.13e-10	1.88e-08	12.1679
PRPF40A	-0.447426	8.91871	3.80713	0.000606684	0.00184737	-1.15174
CTAG2	-0.446644	6.59299	8.87374	4.21e-10	1e-08	12.9441
ASXL3	-0.445329	6.75125	8.2449	2.18e-09	3.89e-08	11.2933
SOX3	-0.445236	5.7474	11.7486	4.37e-13	3.47e-11	19.8274
PRORY	-0.444893	7.39121	7.72105	8.94e-09	1.26e-07	9.88061
RC3H2	-0.444665	7.89182	4.73969	4.31e-05	0.000185921	1.43135
PRUNE	-0.443552	9.44822	6.89241	8.86e-08	9.05e-07	7.58384
PDE1A	-0.442633	7.82097	3.03734	0.00474729	0.0111269	-3.11896
NAMPT	-0.442601	9.4401	2.54709	0.0159217	0.0317436	-4.24435
AGPS	-0.442584	7.71324	5.08261	1.6e-05	7.82e-05	2.40954
GHRH	-0.442129	6.86689	4.63843	5.77e-05	0.0002393	1.14446
KLF8	-0.440859	6.44839	10.6003	5.99e-12	3.06e-10	17.2085
FAM216A	-0.440827	7.79722	7.94847	4.83e-09	7.59e-08	10.4979
GNAL	-0.440576	6.72433	6.78827	1.19e-07	1.15e-06	7.29052
POLE	-0.439438	8.7161	11.7064	4.8e-13	3.74e-11	19.7341
SCD5	-0.438265	7.45694	6.63442	1.84e-07	1.68e-06	6.85556
GLTSCR1L	-0.438134	7.84743	6.29508	4.82e-07	3.83e-06	5.89021
RAB40C	-0.437967	7.83152	8.20948	2.4e-09	4.22e-08	11.1988
SHFM1	-0.437566	9.57892	6.00265	1.12e-06	7.92e-06	5.05308
PAK1IP1	-0.437051	5.6206	8.63898	7.74e-10	1.66e-08	12.3337
PRB3	-0.436977	8.10062	6.32658	4.41e-07	3.55e-06	5.9801
SERPING1	-0.43597	11.0246	2.94398	0.00602004	0.0136512	-3.34223
PPP3CA	-0.435771	9.13097	5.19913	1.14e-05	5.86e-05	2.74361
EPS15	-0.435402	9.97489	4.43381	0.000103815	0.000397854	0.568442
HDAC5	-0.434686	9.91611	5.69668	2.7e-06	1.69e-05	4.174
C1S	-0.434447	11.5538	3.03438	0.00478339	0.0111946	-3.1261
ABCD2	-0.434346	6.19155	6.17383	6.83e-07	5.13e-06	5.54359
IGF1R	-0.434237	7.45803	3.04866	0.00461151	0.0108599	-3.09162
MYH11	-0.433113	10.1485	2.88245	0.0070281	0.0156456	-3.4872
ALDH2	-0.432574	12.4633	7.888	5.68e-09	8.72e-08	10.3344
SLC25A24	-0.432122	9.01519	6.7398	1.36e-07	1.3e-06	7.15369
SDK2	-0.431657	7.04699	8.43245	1.33e-09	2.57e-08	11.7909
PEG3	-0.43152	7.64928	5.16332	1.27e-05	6.44e-05	2.64088
MATN4	-0.431516	6.84191	7.80311	7.15e-09	1.05e-07	10.1041
DDN	-0.431003	8.77085	5.77747	2.14e-06	1.39e-05	4.4063
CA14	-0.430799	8.47958	5.87567	1.61e-06	1.09e-05	4.68853
MYLIP	-0.430112	8.11168	4.61331	6.21e-05	0.000254665	1.07347
TPR	-0.429484	8.22435	3.24892	0.0027415	0.00688592	-2.59928
ASXL2	-0.429426	9.7197	5.84733	1.75e-06	1.17e-05	4.6071
CLDN4	-0.428819	6.60674	10.3407	1.11e-11	5.11e-10	16.5927
NAP1L2	-0.428505	8.02253	3.18488	0.00324204	0.00798006	-2.75849
CLGN	-0.428093	9.88157	2.59278	0.0142824	0.028943	-4.14468
FOXO3	-0.427985	10.5294	3.213	0.00301234	0.00747545	-2.68878
CEBPZ	-0.427972	7.44992	4.50711	8.42e-05	0.000332322	0.774165
COLEC12	-0.427073	8.99083	3.53444	0.00127973	0.00353399	-1.87127
ACKR3	-0.426107	8.7498	2.66255	0.0120777	0.0249576	-3.99028
CPEB3	-0.425626	7.31838	3.63204	0.00098157	0.00280634	-1.61621
DESI2	-0.425136	7.45429	12.3708	1.13e-13	1.15e-11	21.177
TEX30	-0.424834	6.86224	7.64061	1.11e-08	1.51e-07	9.66083
ATF1	-0.421834	8.02219	4.01502	0.000340007	0.00112195	-0.590033
UAP1L1	-0.421381	7.32727	5.70469	2.64e-06	1.66e-05	4.19703
ZNF273	-0.421215	6.46994	6.4912	2.76e-07	2.37e-06	6.44907
FAM63A	-0.421118	9.75011	9.75284	4.6e-11	1.66e-09	15.165
PRKACB	-0.420689	10.0274	5.93915	1.34e-06	9.25e-06	4.87084
GPR110	-0.420568	5.98324	8.15723	2.76e-09	4.72e-08	11.0592
SNAPC1	-0.418755	6.68591	4.9936	2.07e-05	9.76e-05	2.15485
TIAM1	-0.417965	7.78651	4.6248	6e-05	0.000247371	1.10595
DCN	-0.417757	12.9338	4.43779	0.000102639	0.0003942	0.579606
EDNRB	-0.417584	8.57624	2.91724	0.00644012	0.0144926	-3.40545
FBN1	-0.41694	10.2353	4.0575	0.000301793	0.00100947	-0.474047
RSBN1	-0.416783	7.58843	3.67038	0.000883922	0.00256119	-1.51525
AGTPBP1	-0.41666	8.10977	7.0517	5.67e-08	6.17e-07	8.03066
MAN1A1	-0.415546	7.40741	3.60746	0.00104961	0.00297394	-1.68073
PPP1CC	-0.414006	11.3059	5.95943	1.27e-06	8.8e-06	4.92907
SGMS1	-0.413793	7.67049	5.77153	2.18e-06	1.41e-05	4.38923
EDNRA	-0.413263	9.48132	4.55737	7.29e-05	0.000292566	0.915628
TRAPPC2	-0.412949	7.94546	8.83464	4.66e-10	1.06e-08	12.8429
PPP3R1	-0.41279	7.33653	3.21885	0.0029666	0.00737373	-2.67425
PPP1R3D	-0.412786	7.20678	9.04603	2.71e-10	6.96e-09	13.3874
SLC8A1	-0.411884	9.44697	3.23414	0.00284999	0.00712526	-2.63616
LMO1	-0.41181	6.87318	8.46305	1.23e-09	2.4e-08	11.8717
FGF12	-0.410855	9.90937	3.60756	0.00104933	0.00297381	-1.68046
GDE1	-0.409916	10.615	5.26611	9.41e-06	4.97e-05	2.93589
FAM46A	-0.409739	11.2938	4.63654	5.81e-05	0.000240361	1.13912
CNKSR2	-0.409642	5.60811	10.6314	5.56e-12	2.87e-10	17.2817
IL22RA1	-0.409612	7.01031	7.36212	2.39e-08	2.93e-07	8.89444
FOXE3	-0.409201	6.71241	12.4133	1.03e-13	1.08e-11	21.2675
ADRB2	-0.408586	8.91241	4.91555	2.6e-05	0.000118961	1.9319
GRAMD3	-0.408577	8.50673	4.66676	5.32e-05	0.000223779	1.22463
CD34	-0.408506	10.5925	4.46491	9.5e-05	0.000368662	0.655648
TLR3	-0.408301	6.64259	4.35485	0.000130054	0.00048392	0.347704
TAOK1	-0.408075	8.85223	8.09442	3.26e-09	5.38e-08	10.8909
RAD21	-0.407674	9.92186	5.60964	3.48e-06	2.11e-05	3.92362
ZFPM2	-0.407359	9.66963	3.77346	0.000665835	0.00200607	-1.24172
KDM2A	-0.406972	8.94976	9.3902	1.13e-10	3.4e-09	14.2613
TMEM110	-0.406586	7.54095	9.22837	1.7e-10	4.76e-09	13.8524
ZNF322	-0.406431	6.61272	7.01021	6.37e-08	6.82e-07	7.9145
CYB561	-0.406018	8.29107	9.66849	5.66e-11	1.95e-09	14.9564
ID2	-0.405328	10.2691	4.35172	0.000131219	0.000487526	0.338971
ARFIP1	-0.405213	7.97329	7.76761	7.88e-09	1.13e-07	10.0075
RGS6	-0.405116	8.02366	7.94311	4.9e-09	7.67e-08	10.4834
SRD5A2	-0.40505	7.4583	7.89756	5.54e-09	8.56e-08	10.3603
CST3	-0.404014	12.1563	4.94753	2.37e-05	0.00010983	2.0232
KIAA0754	-0.403294	6.10006	3.12323	0.00380538	0.0091733	-2.91021
C16orf3	-0.402884	7.3924	7.35889	2.41e-08	2.95e-07	8.88551
LHX1	-0.402676	6.88518	7.64945	1.09e-08	1.49e-07	9.68502
BRINP3	-0.402004	6.6839	2.84489	0.00771947	0.0169446	-3.57484
ZNF654	-0.401799	6.78328	6.30316	4.71e-07	3.77e-06	5.91328
GPKOW	-0.401542	8.71259	6.9246	8.09e-08	8.37e-07	7.67433
KRT81	-0.401254	7.93921	6.88502	9.04e-08	9.17e-07	7.56306
HIST1H2AJ	-0.400809	7.69208	6.96273	7.27e-08	7.63e-07	7.78137
FADS2	-0.399606	8.75136	4.24075	0.000179886	0.000644422	0.0304981
MORC2	-0.39908	8.34853	7.57051	1.35e-08	1.78e-07	9.46873
PTGDS	-0.399053	13.9016	5.59634	3.61e-06	2.18e-05	3.88537
BANK1	-0.398621	5.76078	5.89573	1.52e-06	1.04e-05	4.74614
SGCE	-0.398098	9.64173	3.46508	0.001543	0.00414663	-2.0507
KHDRBS3	-0.39762	7.56233	4.27262	0.000164332	0.000594017	0.118866
IL11RA	-0.39742	9.77804	5.00182	2.02e-05	9.56e-05	2.17835
STX11	-0.39655	6.00296	7.77309	7.76e-09	1.12e-07	10.0224
EHBP1	-0.396308	8.15383	5.77914	2.13e-06	1.38e-05	4.41112
C19orf40	-0.396072	6.54815	6.74249	1.35e-07	1.29e-06	7.1613
RABGAP1L	-0.396021	9.46714	4.77689	3.87e-05	0.000169541	1.537
BCAR3	-0.394486	7.31902	6.96792	7.17e-08	7.54e-07	7.79593
TBC1D2	-0.394224	6.5338	10.5433	6.85e-12	3.42e-10	17.074
C8orf17	-0.394071	6.50661	6.36187	3.99e-07	3.25e-06	6.08078
OLFML3	-0.393993	10.4214	4.20889	0.000196888	0.000698078	-0.0576998
TMSB4Y	-0.393616	7.24968	7.61883	1.18e-08	1.59e-07	9.60122
FGD6	-0.393506	5.89445	7.52228	1.54e-08	2e-07	9.33621
FBXL14	-0.393473	7.86454	7.11325	4.77e-08	5.34e-07	8.20267
TCF15	-0.393096	7.97717	4.75768	4.1e-05	0.000177854	1.48244
MRC1	-0.392726	9.48762	2.67698	0.0116631	0.0242097	-3.95803
ING3	-0.392441	8.17201	3.67646	0.000869329	0.00252585	-1.4992
PTPN13	-0.392306	6.5742	5.60303	3.54e-06	2.14e-05	3.9046
SACS	-0.391837	7.88552	2.75491	0.00964354	0.0206033	-3.78195
POU3F3	-0.391402	5.91359	9.61212	6.51e-11	2.18e-09	14.8164
DDIT3	-0.390864	9.68089	7.03515	5.94e-08	6.44e-07	7.98433
NDRG1	-0.389947	10.7269	5.04473	1.79e-05	8.59e-05	2.30109
SETMAR	-0.389543	7.05814	8.93288	3.62e-10	8.84e-09	13.0967
GFOD1	-0.389135	10.4495	4.01494	0.000340089	0.00112195	-0.590268
GPC5	-0.388469	5.63035	6.91922	8.22e-08	8.49e-07	7.6592
SH3PXD2A	-0.388131	7.04423	6.48719	2.79e-07	2.39e-06	6.43767
AHR	-0.387444	8.02001	5.09917	1.53e-05	7.52e-05	2.45699
UBE2E1	-0.387043	10.7142	3.50879	0.00137159	0.00374516	-1.9378
INHBA	-0.387032	7.01697	2.89864	0.00674841	0.0150961	-3.44922
PARK2	-0.386104	8.33498	3.67316	0.000877217	0.00254413	-1.5079
SEC63	-0.38573	8.74768	5.78431	2.1e-06	1.37e-05	4.42597
PPA2	-0.385616	9.99627	5.80906	1.95e-06	1.29e-05	4.49712
ABLIM1	-0.385132	11.1762	4.74892	4.2e-05	0.000181733	1.45756
TRIP6	-0.384972	9.8108	6.70895	1.49e-07	1.4e-06	7.0665
MMACHC	-0.384571	8.6622	6.37796	3.81e-07	3.12e-06	6.12667
EMCN	-0.383337	9.77887	3.29022	0.0024589	0.00625201	-2.49578
HAT1	-0.382968	8.36659	2.80509	0.00852128	0.0184856	-3.66693
RBMS3	-0.382881	9.02202	5.83992	1.79e-06	1.19e-05	4.58581
SPTLC1	-0.382762	8.68601	5.74894	2.32e-06	1.49e-05	4.32429
ESPN	-0.382705	7.37587	6.00662	1.1e-06	7.85e-06	5.06445
BCL6	-0.382508	10.0128	3.75634	0.000698015	0.00208832	-1.28734
CBX5	-0.382305	8.71732	8.56169	9.47e-10	1.94e-08	12.1312
VEZT	-0.382258	5.71495	8.11451	3.09e-09	5.14e-08	10.9448
TP53TG1	-0.381876	7.90187	6.51227	2.6e-07	2.25e-06	6.50894
LYRM2	-0.381054	7.04739	3.94592	0.000412521	0.00132009	-0.777871
AAMDC	-0.381013	8.19118	7.23797	3.37e-08	3.93e-07	8.55012
DNAJB14	-0.380916	6.60782	3.81579	0.000592327	0.00180964	-1.12856
KPNA3	-0.379837	9.87159	5.30061	8.51e-06	4.56e-05	3.03499
FKBP3	-0.379454	8.70521	4.03995	0.000317043	0.00105452	-0.522019
DPF2	-0.37931	9.90803	5.23313	1.03e-05	5.39e-05	2.8412
NPAS1	-0.37894	6.64945	10.317	1.17e-11	5.35e-10	16.5361
CHODL	-0.378223	8.32197	2.70609	0.0108666	0.0228081	-3.89262
KLF9	-0.377855	8.17541	4.20797	0.000197397	0.000699284	-0.0602218
AGRP	-0.377816	7.17187	7.69721	9.54e-09	1.33e-07	9.81554
EPM2AIP1	-0.377751	10.155	3.67654	0.000869133	0.00252585	-1.49898
COL4A5	-0.377425	9.38473	3.21912	0.00296451	0.00737	-2.67358
RNASE4	-0.376986	9.55847	2.7895	0.00885629	0.0191188	-3.70282
CTSK	-0.376527	9.82296	3.42672	0.00171029	0.00453435	-2.14925
PRRC1	-0.376406	8.3451	5.84965	1.74e-06	1.17e-05	4.61378
STRN	-0.376087	6.4983	5.55494	4.07e-06	2.41e-05	3.76627
TRMT11	-0.375438	7.7956	3.88699	0.000486142	0.00151964	-0.937193
NPR3	-0.375201	9.04615	2.90141	0.00670177	0.0149998	-3.44273
PCID2	-0.375087	9.72361	5.01953	1.92e-05	9.14e-05	2.22899
GPR125	-0.375045	9.03099	4.99371	2.07e-05	9.76e-05	2.15514
OPA3	-0.375003	5.95102	5.72569	2.48e-06	1.58e-05	4.25744
CHPT1	-0.374967	11.1409	4.32344	0.000142225	0.000524182	0.260151
TM7SF3	-0.374429	6.20477	4.39103	0.000117306	0.000441783	0.448723
USP49	-0.374335	5.96733	6.41898	3.39e-07	2.82e-06	6.24355
ZNF248	-0.373957	7.80849	5.82782	1.85e-06	1.23e-05	4.55103
ADAMTSL2	-0.373908	8.22166	4.48382	9e-05	0.000351441	0.708724
ISLR	-0.373623	10.1876	3.55989	0.00119447	0.00333039	-1.80504
GNG4	-0.373337	8.38621	5.94917	1.3e-06	9.02e-06	4.89959
CD3D	-0.372968	8.33816	6.16232	7.06e-07	5.26e-06	5.51066
CEP350	-0.372672	7.70998	3.81848	0.000587925	0.00179707	-1.12134
SCRN3	-0.372389	7.16632	4.00531	0.000349388	0.00114704	-0.616497
CELF2	-0.372336	9.63369	5.55726	4.05e-06	2.4e-05	3.77295
CACNB2	-0.372289	8.47809	4.15429	0.000229764	0.000794003	-0.208374
ACSF2	-0.371876	8.82972	5.21743	1.08e-05	5.6e-05	2.79612
CHRM2	-0.371873	8.94756	4.86705	2.99e-05	0.000135018	1.7936
CPNE7	-0.371718	8.80251	5.82739	1.85e-06	1.23e-05	4.54981
ZFP37	-0.371679	5.96172	8.91411	3.8e-10	9.2e-09	13.0483
ALDOC	-0.371624	11.2114	3.73055	0.000749381	0.00222591	-1.35593
PRKCB	-0.371362	6.74004	6.70268	1.51e-07	1.42e-06	7.04878
TUFT1	-0.371238	8.04336	5.07482	1.64e-05	7.98e-05	2.38725
RNF125	-0.371224	6.14705	6.56383	2.24e-07	1.98e-06	6.65539
TEAD1	-0.370798	7.14566	6.31358	4.58e-07	3.67e-06	5.94302
CAPRIN1	-0.370571	10.2696	7.42709	2e-08	2.51e-07	9.07399
COL13A1	-0.370173	7.55134	10.6084	5.87e-12	3.01e-10	17.2276
TMPRSS11E	-0.369973	5.94933	12.0892	2.07e-13	1.96e-11	20.5721
SEC23IP	-0.369768	7.75938	10.5668	6.48e-12	3.28e-10	17.1297
NPEPL1	-0.369319	8.41159	6.90844	8.47e-08	8.72e-07	7.62889
PJA2	-0.369204	9.99944	4.61547	6.17e-05	0.000253254	1.07959
MAPKAPK3	-0.368856	10.4477	3.51576	0.00134602	0.00368751	-1.91974
UNC13A	-0.368824	7.47974	7.29293	2.9e-08	3.45e-07	8.70275
LZTS3	-0.368581	8.13646	6.87171	9.39e-08	9.45e-07	7.5256
PPP2R3A	-0.368464	9.31688	5.2183	1.08e-05	5.59e-05	2.7986
RBFOX2	-0.368343	8.43445	3.99476	0.000359865	0.00117676	-0.645216
C10orf2	-0.368201	7.16507	7.57303	1.34e-08	1.77e-07	9.47563
FRAS1	-0.368106	7.78221	6.28483	4.97e-07	3.93e-06	5.86093
NAB1	-0.367924	8.10671	5.72888	2.46e-06	1.56e-05	4.26661
PSD	-0.367553	6.32661	8.27274	2.03e-09	3.65e-08	11.3674
CMTM6	-0.36731	9.80047	3.19208	0.0031817	0.00785178	-2.74068
BPTF	-0.36641	8.85046	3.06141	0.00446308	0.0105384	-3.06077
YAF2	-0.366277	8.89801	5.65107	3.08e-06	1.9e-05	4.04282
PDPR	-0.365727	7.69739	3.55931	0.00119635	0.0033349	-1.80656
BNIP3L	-0.365448	10.42	4.80643	3.56e-05	0.000157525	1.621
PLCG2	-0.365375	8.96622	5.73056	2.45e-06	1.56e-05	4.27142
UBE2K	-0.365373	8.11793	5.50334	4.73e-06	2.74e-05	3.61785
FAM171A1	-0.364291	9.75763	6.74015	1.36e-07	1.3e-06	7.15467
TULP3	-0.364277	8.82212	4.41337	0.000110056	0.000417904	0.51122
DVL1	-0.363974	9.11734	5.91173	1.45e-06	9.93e-06	4.79212
DCAF6	-0.363767	10.693	4.26436	0.00016823	0.000606692	0.0959558
MEIS2	-0.363638	9.56475	3.16286	0.00343342	0.00837968	-2.81285
MAP1LC3C	-0.362859	6.35635	8.12954	2.97e-09	5.01e-08	10.985
TRPV6	-0.362674	7.49565	6.24702	5.54e-07	4.3e-06	5.7529
KIAA0895	-0.362521	5.23236	7.7011	9.44e-09	1.32e-07	9.82618
DPYD	-0.361252	7.91192	2.59682	0.0141452	0.0286808	-4.13581
PODXL2	-0.360447	5.86384	6.52723	2.49e-07	2.16e-06	6.55145
ANG	-0.360402	8.0167	6.24931	5.5e-07	4.28e-06	5.75944
FCHO1	-0.360187	6.82593	6.16915	6.92e-07	5.18e-06	5.53018
IFI16	-0.360141	8.51933	3.3817	0.00192895	0.00503768	-2.26427
LY6D	-0.360123	6.49724	8.18271	2.58e-09	4.44e-08	11.1273
TRA2A	-0.360074	7.99664	2.85612	0.00750635	0.016548	-3.54871
FAM174B	-0.359831	7.04604	8.90485	3.89e-10	9.39e-09	13.0244
PRNP	-0.359692	10.8787	4.62972	5.92e-05	0.00024459	1.11984
NMRK1	-0.359294	8.53669	3.01299	0.00505211	0.0117284	-3.17756
DCLRE1C	-0.359256	7.58404	6.16349	7.04e-07	5.25e-06	5.51401
DSE	-0.359039	8.35675	3.4077	0.00179958	0.00473869	-2.19792
RPS3	-0.358812	12.2779	4.16196	0.000224838	0.000781551	-0.187239
PRRX1	-0.358334	9.22795	2.4394	0.0204936	0.0395256	-4.4746
RUVBL1	-0.357757	8.7833	7.10902	4.83e-08	5.4e-07	8.19086
EML4	-0.357375	7.61407	5.8298	1.84e-06	1.22e-05	4.55671
GFRA2	-0.357172	7.32887	6.18165	6.68e-07	5.04e-06	5.56596
SAMSN1	-0.357138	5.99041	2.55987	0.0154467	0.0309107	-4.2166
HSD17B8	-0.357101	9.08217	6.14685	7.38e-07	5.46e-06	5.46637
NKX3-2	-0.35703	6.28545	8.90685	3.87e-10	9.36e-09	13.0296
AKR1C3	-0.356624	8.83177	3.25094	0.00272704	0.00685377	-2.59425
RDH8	-0.35638	7.04836	6.97979	6.93e-08	7.31e-07	7.82922
EPHX1	-0.356162	10.9346	2.95582	0.00584232	0.0133139	-3.31412
TUBGCP2	-0.355924	8.19556	8.84956	4.48e-10	1.04e-08	12.8815
ST8SIA1	-0.355805	5.33466	8.22128	2.33e-09	4.11e-08	11.2303
RANBP3	-0.355538	8.53618	10.2727	1.3e-11	5.86e-10	16.43
GPR65	-0.355337	6.65223	6.26088	5.32e-07	4.15e-06	5.79251
RYR2	-0.354501	11.7781	3.42889	0.00170038	0.00451096	-2.14369
SORT1	-0.3545	8.75423	4.33502	0.000137611	0.000508837	0.292423
CSDC2	-0.35428	10.6895	4.11686	0.000255358	0.000871051	-0.311333
RNPEP	-0.354266	9.07291	4.91512	2.6e-05	0.000119063	1.93069
ERBB2	-0.353882	8.80709	4.62611	5.98e-05	0.000246608	1.10964
SCAMP1	-0.353252	7.79041	6.88766	8.98e-08	9.12e-07	7.57049
CDKN2AIP	-0.352914	8.21423	6.7397	1.36e-07	1.3e-06	7.1534
KANSL1L	-0.352738	6.08652	6.40203	3.55e-07	2.94e-06	6.19526
SPATA2L	-0.352441	7.53619	6.22973	5.82e-07	4.47e-06	5.70348
C3AR1	-0.352431	8.87605	5.55811	4.04e-06	2.39e-05	3.77539
ANPEP	-0.35168	6.75807	7.56239	1.38e-08	1.81e-07	9.44643
TMEM80	-0.351675	7.81158	4.47471	9.24e-05	0.000359822	0.68314
FAIM	-0.35156	5.82024	5.85994	1.69e-06	1.14e-05	4.64335
SERP1	-0.350809	9.51454	3.52875	0.00129959	0.00358165	-1.88605
ITM2B	-0.350778	12.3231	7.74037	8.48e-09	1.2e-07	9.93329
BAG2	-0.350571	8.51227	3.54075	0.00125804	0.00348386	-1.85486
MLLT1	-0.350353	5.79014	8.3878	1.5e-09	2.83e-08	11.6728
ARID5A	-0.349608	8.20186	4.06298	0.000297182	0.000996734	-0.45906
BCOR	-0.349438	5.90592	7.76087	8.02e-09	1.15e-07	9.98914
ECEL1	-0.349407	8.22842	6.28129	5.02e-07	3.97e-06	5.85081
RPE	-0.349205	8.35595	6.98864	6.76e-08	7.16e-07	7.85405
PGD	-0.349135	9.24123	5.12586	1.41e-05	7.06e-05	2.53346
LAMA1	-0.348964	6.5347	6.27758	5.07e-07	4e-06	5.84022
HNRNPUL2	-0.348947	8.73886	3.31161	0.00232371	0.00594113	-2.44192
THUMPD1	-0.34878	7.08592	3.62306	0.00100593	0.00286523	-1.63981
ACTR2	-0.348461	9.48737	3.81914	0.00058686	0.00179426	-1.11959
AKAP7	-0.347964	8.05083	8.15332	2.79e-09	4.77e-08	11.0487
ZFP36L1	-0.347373	7.99006	6.21035	6.15e-07	4.7e-06	5.64807
SMARCAL1	-0.347258	7.83148	8.95819	3.39e-10	8.41e-09	13.1619
MYH14	-0.346782	8.18438	6.66538	1.68e-07	1.55e-06	6.94325
CD46	-0.34674	9.74126	5.23717	1.02e-05	5.33e-05	2.85278
ATG12	-0.34646	7.66119	6.85613	9.81e-08	9.77e-07	7.48176
LOC101927181	-0.346119	7.12887	6.3249	4.43e-07	3.56e-06	5.97531
SDC2	-0.345995	9.70184	4.18953	0.000207976	0.000731748	-0.111178
DAAM1	-0.345768	9.84622	3.10498	0.00398933	0.00955976	-2.95483
FEZ1	-0.345562	9.83164	7.13134	4.54e-08	5.14e-07	8.25317
NSDHL	-0.345466	7.40846	5.26594	9.41e-06	4.97e-05	2.93539
WWP1	-0.34483	8.29643	4.6215	6.06e-05	0.000249412	1.0966
LMAN1	-0.344764	7.90004	5.67238	2.9e-06	1.8e-05	4.10411
IPO8	-0.344624	7.26517	6.5462	2.36e-07	2.07e-06	6.60535
WARS2	-0.34459	7.11916	6.82162	1.08e-07	1.07e-06	7.38454
ITFG1	-0.344452	11.3439	5.5274	4.41e-06	2.58e-05	3.68703
CXorf56	-0.343787	7.15163	9.1559	2.05e-10	5.46e-09	13.6681
DHX9	-0.343592	7.54573	5.72282	2.51e-06	1.58e-05	4.24918
DNAH7	-0.343591	6.23397	7.69835	9.51e-09	1.33e-07	9.81866
UBE2E3	-0.343447	10.2702	4.7736	3.91e-05	0.000170976	1.52766
ACSBG1	-0.343126	6.27318	6.17016	6.9e-07	5.17e-06	5.53308
SHOC2	-0.342812	9.45076	3.90334	0.000464527	0.00146016	-0.893089
NR2F2	-0.342451	9.32226	4.85522	3.09e-05	0.000139104	1.75989
RPRD2	-0.342189	10.0887	5.48912	4.93e-06	2.84e-05	3.57694
FAM117A	-0.341867	9.41449	3.38272	0.0019237	0.00502883	-2.26167
SOX9	-0.340555	8.81578	2.74208	0.00995204	0.0211786	-3.81116
KRR1	-0.340361	7.01517	4.43025	0.000104875	0.000401175	0.558479
ADCY3	-0.34029	7.57085	7.77737	7.67e-09	1.12e-07	10.034
FRAT1	-0.340006	8.01128	5.90308	1.49e-06	1.01e-05	4.76725
GPR144	-0.339956	8.02739	4.65765	5.46e-05	0.000228488	1.19883
CLUL1	-0.339569	6.00337	7.41222	2.08e-08	2.61e-07	9.03292
EVI2B	-0.339201	7.74257	3.70277	0.000808821	0.0023707	-1.42961
RAP2A	-0.338864	8.19778	3.84863	0.000540802	0.00166906	-1.04045
ZXDB	-0.338752	6.31629	7.23675	3.38e-08	3.94e-07	8.54672
TGFBR1	-0.338619	6.0713	5.76684	2.21e-06	1.43e-05	4.37575
METTL18	-0.338085	7.22675	4.32198	0.000142815	0.000526042	0.256105
IFT57	-0.337834	8.15545	4.25073	0.000174866	0.00062807	0.0581491
AKTIP	-0.337761	9.76297	5.08313	1.6e-05	7.81e-05	2.41105
PIAS1	-0.337548	8.78816	5.27942	9.05e-06	4.81e-05	2.97411
F5	-0.337228	7.8481	2.32488	0.0266447	0.0495789	-4.71193
SRP14	-0.337061	11.6808	6.4484	3.11e-07	2.62e-06	6.3273
CPM	-0.336925	6.52128	8.1405	2.88e-09	4.89e-08	11.0144
UPB1	-0.336886	7.39138	7.12378	4.63e-08	5.21e-07	8.23207
NET1	-0.336644	8.2127	3.9571	0.000399847	0.0012865	-0.747573
LEPROT	-0.336202	10.8472	3.6665	0.000893349	0.00258549	-1.52547
CADM1	-0.336007	9.19518	5.90741	1.47e-06	1e-05	4.77969
AOX1	-0.335254	8.41433	3.1458	0.00358916	0.00871863	-2.85486
IL15RA	-0.33508	8.60244	5.35744	7.22e-06	3.98e-05	3.19829
DROSHA	-0.334445	8.03757	6.51143	2.6e-07	2.25e-06	6.50657
ZMYM2	-0.333798	6.42807	6.56607	2.23e-07	1.97e-06	6.66174
AXL	-0.333683	9.21475	5.9228	1.41e-06	9.63e-06	4.8239
POFUT1	-0.333141	6.93828	10.9024	2.96e-12	1.68e-10	17.9141
ZNF197	-0.332697	7.01572	5.97352	1.21e-06	8.49e-06	4.96948
AUP1	-0.332572	8.32826	7.25332	3.23e-08	3.81e-07	8.59278
HIPK3	-0.33219	7.96981	3.45314	0.00159329	0.00426516	-2.08142
DRAM1	-0.331919	8.48994	3.02516	0.00489748	0.0114293	-3.1483
CTSS	-0.331796	6.80938	3.93718	0.000422705	0.00134643	-0.801546
ZNF423	-0.331342	8.83393	2.58246	0.0146385	0.0295603	-4.1673
CASC5	-0.331208	5.33109	10.1182	1.89e-11	7.97e-10	16.0579
NAA35	-0.331024	7.70699	5.85498	1.71e-06	1.15e-05	4.62908
S100A6	-0.330496	11.3359	2.59104	0.0143421	0.0290374	-4.14851
FUT5	-0.330451	7.40894	8.09378	3.27e-09	5.38e-08	10.8892
SERTAD2	-0.330447	9.59338	4.00856	0.000346219	0.00113904	-0.607639
TESC	-0.330354	8.46342	2.53913	0.0162246	0.0322854	-4.2616
LIG4	-0.330268	7.16791	6.26155	5.31e-07	4.15e-06	5.79442
AAMP	-0.330166	9.31415	7.95504	4.74e-09	7.48e-08	10.5157
CSNK1G1	-0.330162	7.06613	7.40953	2.1e-08	2.62e-07	9.02549
NFKB1	-0.328759	9.23453	5.45505	5.44e-06	3.1e-05	3.47894
HSD17B11	-0.328689	9.2646	2.47801	0.0187316	0.0365418	-4.39281
SEPP1	-0.328688	12.0502	3.33202	0.0022014	0.00566575	-2.39037
HNRNPM	-0.328072	8.14092	5.11581	1.45e-05	7.23e-05	2.50467
CNOT7	-0.327871	10.1072	3.17648	0.0033138	0.00813571	-2.77925
SREBF1	-0.327235	9.19654	4.05512	0.000303819	0.00101484	-0.480561
SLC25A28	-0.327039	9.44143	7.56787	1.36e-08	1.79e-07	9.46148
DNAJC3	-0.326958	6.50812	6.92475	8.09e-08	8.37e-07	7.67475
RAB3GAP1	-0.326852	9.7682	5.08479	1.59e-05	7.78e-05	2.41579
THNSL2	-0.326798	8.41679	4.01491	0.000340119	0.00112195	-0.590355
RAMP2	-0.326466	8.84735	4.93105	2.48e-05	0.000114464	1.97615
PPIG	-0.325899	7.58792	4.30817	0.00014854	0.000544135	0.217658
SCYL2	-0.325774	7.66176	3.47031	0.00152146	0.00409584	-2.03723
TENM3	-0.325758	6.07738	8.26964	2.05e-09	3.67e-08	11.3592
MZB1	-0.325643	8.77323	4.43408	0.000103734	0.000397669	0.569201
PRRC2C	-0.325638	8.04804	4.48399	8.99e-05	0.000351387	0.709185
AMHR2	-0.325437	9.03102	4.80614	3.56e-05	0.000157596	1.62018
GTF2A1	-0.325232	6.44834	6.37807	3.81e-07	3.12e-06	6.12697
AZI2	-0.325032	6.05686	6.25649	5.39e-07	4.2e-06	5.77996
ZNF227	-0.324802	5.80185	5.63167	3.26e-06	2e-05	3.98701
ZNF711	-0.324764	5.46266	5.12254	1.43e-05	7.12e-05	2.52395
ROGDI	-0.324626	10.1929	4.80988	3.52e-05	0.000156292	1.63083
CHRNA10	-0.324397	6.761	7.15384	4.26e-08	4.87e-07	8.31592
MLF1	-0.324224	10.8534	2.6958	0.0111424	0.0232954	-3.91581
PTPLAD1	-0.324115	8.18328	5.10018	1.52e-05	7.5e-05	2.45988
LMO2	-0.324051	8.55794	3.82808	0.000572514	0.00175515	-1.09563
NKG7	-0.323597	6.88885	3.77233	0.000667906	0.00201036	-1.24472
NAALAD2	-0.32302	5.51401	6.88899	8.94e-08	9.1e-07	7.57423
CHRNA6	-0.322781	7.3712	6.40363	3.54e-07	2.92e-06	6.19981
CTSO	-0.322653	9.66447	4.18765	0.000209084	0.00073502	-0.116361
TOR1AIP1	-0.32251	9.34392	5.4477	5.56e-06	3.16e-05	3.4578
GNA12	-0.322361	7.87918	5.39557	6.46e-06	3.61e-05	3.3079
TBX3	-0.322276	7.81033	5.0222	1.91e-05	9.1e-05	2.23664
SEMA5A	-0.322223	9.06882	4.86305	3.02e-05	0.000136388	1.7822
FRS2	-0.321849	7.47738	6.77845	1.22e-07	1.18e-06	7.26281
STAG1	-0.320973	8.8965	4.82335	3.39e-05	0.00015109	1.66914
CSTF2T	-0.320732	8.44585	6.06414	9.36e-07	6.76e-06	5.22941
GLIPR1	-0.320474	7.64675	3.31086	0.00232833	0.00595049	-2.44381
PI4KB	-0.320466	9.00612	9.26163	1.57e-10	4.43e-09	13.9367
HSPB1	-0.319659	12.7061	2.93617	0.00613993	0.0139002	-3.36072
MISP	-0.319482	8.9981	5.23893	1.02e-05	5.31e-05	2.85785
RALBP1	-0.319361	8.91969	5.32578	7.91e-06	4.3e-05	3.1073
ZHX2	-0.318928	8.7397	3.80948	0.000602758	0.00183743	-1.14545
RANBP2	-0.318368	9.43124	3.93308	0.00042757	0.00135844	-0.812653
SEC22A	-0.317768	5.85423	6.4544	3.06e-07	2.58e-06	6.34437
FA2H	-0.317461	6.29995	6.59749	2.04e-07	1.84e-06	6.75089
FBXO2	-0.317352	7.88398	5.05265	1.75e-05	8.44e-05	2.32376
PLEKHA5	-0.317112	10.056	2.75811	0.00956817	0.0204576	-3.77466
WNT16	-0.317087	6.98403	6.39605	3.62e-07	2.98e-06	6.17821
TMEM50B	-0.316734	9.75439	2.92846	0.00626064	0.0141451	-3.37897
GCDH	-0.316631	8.53379	5.2297	1.05e-05	5.43e-05	2.83133
GIMAP6	-0.316521	9.121	3.79532	0.000626831	0.00190334	-1.18334
BRD2	-0.316414	9.82844	3.43952	0.0016526	0.00440114	-2.11641
YOD1	-0.316312	5.92592	8.19286	2.51e-09	4.37e-08	11.1544
HNMT	-0.316108	6.94523	5.98325	1.18e-06	8.3e-06	4.99743
UBE2V2	-0.316052	8.18708	4.15391	0.000230006	0.000794619	-0.209402
CASP6	-0.316023	6.07376	6.44091	3.18e-07	2.66e-06	6.30598
MAP3K7	-0.315982	8.61481	4.65725	5.47e-05	0.000228593	1.19772
SLC12A6	-0.315492	7.95181	4.67488	5.2e-05	0.000219352	1.24763
DSPP	-0.315425	5.55712	5.56666	3.94e-06	2.35e-05	3.8
SENP6	-0.315193	7.32447	5.37549	6.85e-06	3.8e-05	3.25017
NADSYN1	-0.314937	7.00609	6.09484	8.57e-07	6.27e-06	5.31739
PAK6	-0.314881	8.27117	3.50316	0.00139257	0.00379246	-1.95237
TMPRSS4	-0.31484	7.8177	4.44606	0.000100243	0.000386195	0.602758
CLEC10A	-0.314725	7.29462	4.50905	8.37e-05	0.000330582	0.779628
UBXN7	-0.314585	7.82812	4.80642	3.56e-05	0.000157525	1.62097
CUEDC1	-0.314466	8.26227	5.06478	1.69e-05	8.18e-05	2.3585
LPAR3	-0.314425	8.25597	3.4236	0.00172462	0.00456552	-2.15723
ETNPPL	-0.313787	6.52123	2.65886	0.0121859	0.0251436	-3.99852
RNF111	-0.313499	8.48205	5.44521	5.6e-06	3.18e-05	3.45066
CRYZL1	-0.31343	8.29678	3.94966	0.000408243	0.0013091	-0.767751
MYCBP2	-0.313388	10.0214	2.99919	0.00523305	0.0120919	-3.21066
GALK2	-0.313133	6.48916	7.55886	1.39e-08	1.83e-07	9.43674
KRAS	-0.31301	7.4833	3.5049	0.00138608	0.00377643	-1.94788
TM7SF2	-0.312921	10.2264	3.08526	0.00419751	0.00999408	-3.00288
RPRD1A	-0.312895	8.31501	4.25911	0.000170759	0.000614743	0.0813712
TAF9B	-0.312729	6.95017	6.70927	1.48e-07	1.4e-06	7.06742
CUL4A	-0.312726	9.74033	3.72141	0.000768449	0.00227492	-1.38019
ZCCHC24	-0.312394	10.8681	4.5334	7.81e-05	0.000310675	0.848118
PRR16	-0.312216	6.51226	3.15214	0.00353053	0.00858461	-2.83926
PPP6R1	-0.311911	9.37508	8.31227	1.83e-09	3.35e-08	11.4726
PID1	-0.311859	7.18018	4.00754	0.00034721	0.00114135	-0.610417
GRHPR	-0.311703	10.2686	4.44628	0.000100178	0.000386061	0.603402
PSMC3	-0.311506	10.1574	3.76623	0.000679254	0.00204006	-1.261
UCHL5	-0.311422	7.48065	5.77746	2.14e-06	1.39e-05	4.40628
CADPS2	-0.310902	8.94884	4.11796	0.000254568	0.000868597	-0.308315
SLCO1B3	-0.310658	5.95717	9.20963	1.79e-10	4.92e-09	13.8048
CASZ1	-0.310436	8.94714	6.40432	3.53e-07	2.92e-06	6.20179
TMEM184C	-0.310304	8.27757	5.78171	2.11e-06	1.38e-05	4.41849
GJA3	-0.31004	7.79892	6.54367	2.37e-07	2.08e-06	6.59814
CD180	-0.309923	7.43673	6.02044	1.06e-06	7.57e-06	5.1041
CYAT1	-0.309829	7.97318	4.96141	2.27e-05	0.000105904	2.06284
HOXB3	-0.309198	7.1982	6.18465	6.62e-07	5e-06	5.57456
DIXDC1	-0.308914	9.6679	2.78672	0.00891722	0.0192269	-3.70919
SAFB2	-0.308663	8.35287	3.96753	0.000388351	0.00125465	-0.719238
GP1BA	-0.30847	8.21513	7.14883	4.32e-08	4.92e-07	8.30196
GPRASP1	-0.308228	10.4116	3.52512	0.00131238	0.00361131	-1.89546
IFIT5	-0.308004	8.82964	4.12753	0.000247789	0.000848497	-0.282009
C6orf211	-0.307946	7.35151	2.58466	0.0145618	0.0294295	-4.16248
PHGDH	-0.307835	8.52211	2.66653	0.0119621	0.0247517	-3.98141
SPAG8	-0.307369	6.22988	8.23036	2.27e-09	4.01e-08	11.2545
CXXC4	-0.306648	8.43297	3.82164	0.000582809	0.00178319	-1.11288
DDX58	-0.306033	6.428	3.71347	0.000785412	0.0023174	-1.40127
EPHA5	-0.3058	6.46458	9.47943	9.06e-11	2.85e-09	14.4853
CLTC-IT1	-0.305332	5.11633	9.70095	5.23e-11	1.85e-09	15.0368
KAT6A	-0.305251	8.04557	6.62409	1.89e-07	1.72e-06	6.82628
GREB1	-0.305051	6.21523	8.82003	4.84e-10	1.1e-08	12.8051
MBNL1	-0.305025	8.87818	3.88968	0.000482525	0.00150985	-0.929951
KLHL36	-0.305001	6.93601	7.64111	1.11e-08	1.51e-07	9.66221
TCF4	-0.304872	9.48019	3.04855	0.00461284	0.010861	-3.09189
BACH1	-0.304809	8.30049	3.91589	0.000448562	0.00141788	-0.859164
GABRB1	-0.304598	6.23558	3.72642	0.000757945	0.00224651	-1.3669
ABCC4	-0.304517	6.14295	6.95089	7.52e-08	7.84e-07	7.74815
MPI	-0.304153	9.07136	5.13974	1.36e-05	6.83e-05	2.57324
SNAI1	-0.303829	8.46235	6.23619	5.71e-07	4.4e-06	5.72195
TBC1D5	-0.302956	9.31318	6.70562	1.5e-07	1.41e-06	7.05709
APOL3	-0.302808	8.69829	5.51407	4.58e-06	2.67e-05	3.64871
DUSP9	-0.302639	6.66358	5.38423	6.68e-06	3.72e-05	3.2753
ADD1	-0.302005	10.0875	7.03936	5.87e-08	6.37e-07	7.99612
PTGFR	-0.301725	5.05571	8.50896	1.09e-09	2.18e-08	11.9926
PSORS1C2	-0.301597	8.06739	3.90073	0.000467912	0.00146968	-0.900129
C17orf80	-0.300937	6.98841	6.713	1.47e-07	1.39e-06	7.07794
ANXA7	-0.300775	10.5792	4.12279	0.00025112	0.000858248	-0.295026
SPAG16	-0.300724	8.12025	3.54906	0.00123007	0.00341508	-1.83326
AKAP1	-0.300531	9.5483	4.43456	0.000103592	0.000397245	0.570548
NOC3L	-0.30019	7.7522	3.24145	0.00279583	0.00700396	-2.61793
ZBED8	-0.299895	6.73433	2.97799	0.00552294	0.0126745	-3.26134
TMOD3	-0.299758	5.77049	4.76334	4.03e-05	0.000175538	1.49853
TMEM260	-0.299638	7.92534	3.44667	0.0016212	0.00432773	-2.09804
PRO1596	-0.299562	6.0299	7.19071	3.85e-08	4.43e-07	8.41864
GSTP1	-0.299527	10.6468	4.80438	3.58e-05	0.000158288	1.61516
KCND3	-0.299423	7.57658	7.20587	3.69e-08	4.26e-07	8.46086
NR1I3	-0.299334	7.30302	5.59298	3.65e-06	2.2e-05	3.87571
ZNF43	-0.297983	8.23379	5.07412	1.64e-05	7.99e-05	2.38523
MORN1	-0.297501	8.5384	4.92934	2.49e-05	0.000114945	1.97127
UPK3A	-0.297142	6.59438	5.9941	1.14e-06	8.08e-06	5.02856
HSP90B1	-0.297075	8.15755	4.07462	0.000287612	0.000969353	-0.427196
LRRN2	-0.29703	6.82012	5.94569	1.32e-06	9.1e-06	4.88962
TRAIP	-0.296652	6.67516	7.76948	7.84e-09	1.13e-07	10.0126
ITGB2	-0.296452	8.55894	2.36034	0.0245811	0.0462242	-4.63928
GATAD1	-0.296083	8.31495	2.63656	0.0128593	0.0263579	-4.04811
TRPV2	-0.296051	7.90673	5.55554	4.07e-06	2.41e-05	3.76799
TTC38	-0.295741	8.47726	6.13476	7.64e-07	5.63e-06	5.43176
ZBTB7B	-0.295617	7.84583	5.15551	1.3e-05	6.57e-05	2.61848
LY6G6E	-0.295346	6.1196	7.44369	1.91e-08	2.42e-07	9.11979
HNRNPF	-0.295343	8.82998	4.30274	0.000150852	0.000551391	0.202551
FZD2	-0.295155	6.43886	5.81113	1.94e-06	1.28e-05	4.50305
FBXL4	-0.295138	6.23157	6.6465	1.77e-07	1.63e-06	6.88979
LFNG	-0.295077	6.46028	7.76601	7.91e-09	1.14e-07	10.0031
NCKAP1L	-0.294952	8.13802	7.85879	6.15e-09	9.28e-08	10.2552
ARL6IP5	-0.294594	11.6402	4.34726	0.000132897	0.000493168	0.326538
KLRC3	-0.29437	5.36935	6.83719	1.03e-07	1.02e-06	7.42841
CTSH	-0.294258	10.0584	2.95295	0.00588504	0.0134039	-3.32096
SLC44A1	-0.293984	5.21536	6.61137	1.96e-07	1.77e-06	6.79025
RND1	-0.293983	6.81172	5.17861	1.21e-05	6.19e-05	2.68474
HMGXB4	-0.29385	8.48173	4.30152	0.000151375	0.00055292	0.199168
KLHDC3	-0.293792	10.2647	4.73982	4.31e-05	0.000185913	1.43173
SALL1	-0.293639	5.45252	3.74241	0.000725326	0.00216014	-1.32442
OSGEPL1	-0.293595	8.12714	3.81191	0.000598715	0.0018269	-1.13894
PTPRU	-0.293352	8.08311	5.40043	6.37e-06	3.57e-05	3.32187
AUTS2	-0.293304	8.64399	2.66046	0.012139	0.0250593	-3.99496
EXOC5	-0.292951	8.18473	2.72383	0.0104065	0.0219762	-3.85256
SPRR2C	-0.292949	6.23293	6.17013	6.9e-07	5.17e-06	5.53302
BCLAF1	-0.29275	8.07336	3.83165	0.00056688	0.00173874	-1.08605
TSR2	-0.292526	9.11719	5.31539	8.15e-06	4.4e-05	3.07745
TRIM22	-0.292494	10.2497	3.08917	0.00415547	0.00990245	-2.99338
EAF2	-0.292419	6.50384	5.86718	1.65e-06	1.12e-05	4.66413
CRY1	-0.292016	7.66055	2.88606	0.00696478	0.0155241	-3.47874
CAMK1	-0.291887	7.12866	4.26111	0.000169791	0.000611612	0.0869284
MAP1B	-0.291869	9.29933	3.24869	0.00274316	0.00688738	-2.59985
VPS13A	-0.291637	7.73149	5.32689	7.89e-06	4.29e-05	3.1105
EPHB6	-0.2915	7.82597	2.59274	0.0142838	0.028943	-4.14477
EDEM3	-0.291298	6.74534	4.79755	3.65e-05	0.000161037	1.59573
KCTD3	-0.291241	5.98832	3.74703	0.000716155	0.00213642	-1.31213
PLD2	-0.291104	8.68888	5.54387	4.21e-06	2.48e-05	3.73442
BCAP29	-0.290996	7.74678	3.09417	0.00410218	0.00979238	-2.98119
FGF2	-0.290964	6.93772	6.33168	4.35e-07	3.5e-06	5.99468
BLCAP	-0.290505	11.1607	5.39354	6.5e-06	3.63e-05	3.30206
EZR	-0.290358	9.48279	3.18459	0.00324451	0.00798456	-2.75921
CGGBP1	-0.289794	9.73334	4.57295	6.97e-05	0.000281502	0.959551
EVI2A	-0.289392	7.59459	3.28079	0.00252087	0.00638994	-2.51947
FBXW11	-0.289069	8.98644	4.17702	0.000215467	0.00075468	-0.145704
SOX12	-0.289046	6.18476	6.76856	1.26e-07	1.21e-06	7.2349
CEP112	-0.288523	6.89204	6.38498	3.73e-07	3.07e-06	6.14667
MTF1	-0.288484	8.55644	7.03209	5.99e-08	6.49e-07	7.97578
GALNT2	-0.28846	7.72305	3.56915	0.00116483	0.00326169	-1.7809
OSBPL1A	-0.28838	9.64866	3.96012	0.000396483	0.00127667	-0.739367
TNS3	-0.288282	11.25	3.5074	0.00137675	0.00375349	-1.94141
NBAS	-0.288115	9.20052	4.50517	8.46e-05	0.00033375	0.768708
ADH7	-0.287966	6.5783	5.48425	5e-06	2.88e-05	3.56294
TSPYL5	-0.287683	10.1631	3.63886	0.000963467	0.00276074	-1.59828
MDN1	-0.287332	9.5371	4.05615	0.00030294	0.00101249	-0.47774
CA11	-0.287285	8.09566	3.61547	0.00102694	0.00291569	-1.65971
MAPK1	-0.287278	9.31239	4.45396	9.8e-05	0.000378622	0.624919
SERINC3	-0.287087	10.45	3.79137	0.000633706	0.00192187	-1.19389
STMN2	-0.287016	5.9017	8.07335	3.45e-09	5.65e-08	10.8343
CNPY4	-0.286914	6.75436	3.90836	0.000458077	0.00144208	-0.879527
ECHDC2	-0.286853	10.7158	2.93232	0.00619999	0.0140234	-3.36985
EYA4	-0.286812	7.00885	2.68395	0.0114676	0.0238597	-3.94241
NSG1	-0.286628	8.08343	2.47845	0.0187122	0.0365097	-4.39187
GNAO1	-0.285909	8.58286	3.55559	0.00120848	0.00336117	-1.81625
PMS2P8	-0.28573	7.01183	5.92216	1.41e-06	9.65e-06	4.82205
SLC18A3	-0.285698	7.04119	5.5643	3.96e-06	2.36e-05	3.7932
ACVR1	-0.285351	9.42979	3.8526	0.000534879	0.00165366	-1.02978
ZNF395	-0.285346	9.10191	3.47032	0.00152141	0.00409584	-2.0372
IL1A	-0.284631	6.11735	4.76399	4.02e-05	0.000175287	1.50036
FANCF	-0.28462	7.06418	5.5452	4.19e-06	2.47e-05	3.73826
SDPR	-0.284529	9.73262	2.47888	0.0186937	0.0364793	-4.39097
LPP	-0.284455	8.86648	3.99935	0.000355267	0.00116357	-0.632718
C4orf19	-0.284354	6.4304	3.7619	0.00068741	0.00206107	-1.27254
SSPN	-0.28399	9.49261	3.34266	0.0021401	0.00552531	-2.36344
SRI	-0.283976	8.62331	3.71773	0.000776279	0.00229591	-1.38997
CSGALNACT1	-0.28396	10.9546	3.7945	0.000628256	0.0019072	-1.18554
TOM1	-0.283898	7.99615	5.00491	2e-05	9.49e-05	2.18718
STIP1	-0.283857	9.26129	3.24341	0.0027815	0.00697414	-2.61305
FAM49B	-0.283766	8.12903	8.7926	5.19e-10	1.16e-08	12.7339
DNAJA1	-0.283452	10.6948	3.51673	0.00134249	0.00367866	-1.91723
PDLIM2	-0.283272	8.07534	2.58059	0.014704	0.0296782	-4.1714
PARP1	-0.283141	9.82796	4.31509	0.000145643	0.000534771	0.236918
HIC1	-0.282835	6.42832	3.37695	0.00195352	0.0050922	-2.27636
NRN1	-0.282808	8.63098	2.8627	0.00738396	0.016312	-3.53336
SLC5A12	-0.282632	5.19571	4.62822	5.95e-05	0.000245439	1.11562
MED13	-0.282587	9.67634	3.42372	0.00172408	0.00456505	-2.15693
TFAM	-0.282439	7.45658	6.16907	6.92e-07	5.18e-06	5.52996
TGM2	-0.282295	9.89052	3.36241	0.00203065	0.00526976	-2.31334
HCN4	-0.282199	7.05499	5.23876	1.02e-05	5.31e-05	2.85735
MARCKS	-0.281936	8.92092	3.59441	0.00108756	0.00307094	-1.71489
PIKFYVE	-0.281146	8.29711	3.04903	0.00460714	0.0108517	-3.09072
GTF2F2	-0.280832	5.84276	6.21531	6.06e-07	4.64e-06	5.66226
MED15	-0.280623	8.72854	5.34414	7.5e-06	4.1e-05	3.16005
CEBPA-AS1	-0.280323	8.69447	5.20772	1.11e-05	5.74e-05	2.76825
PCDH9	-0.28014	8.80696	2.81683	0.00827709	0.0180125	-3.63986
CEP70	-0.280124	8.21042	6.58507	2.11e-07	1.89e-06	6.71567
TAC1	-0.279866	5.30978	4.59552	6.53e-05	0.000266609	1.02324
VPS39	-0.279853	9.70271	6.4594	3.02e-07	2.56e-06	6.3586
WLS	-0.279681	9.361	3.23688	0.00282958	0.00707993	-2.62933
AKR1C1	-0.279606	9.95581	3.07476	0.0043125	0.0102282	-3.02839
HEYL	-0.27958	7.49323	4.52997	7.88e-05	0.000313344	0.83846
CDK5RAP2	-0.279556	8.73733	5.87262	1.63e-06	1.1e-05	4.67978
MAST1	-0.279108	6.878	5.88078	1.59e-06	1.08e-05	4.70322
APOL2	-0.279	8.59443	5.31319	8.21e-06	4.43e-05	3.07111
GBP2	-0.278919	8.39442	3.4787	0.0014875	0.00402449	-2.0156
MSRB2	-0.278716	10.2583	4.31468	0.000145812	0.000535174	0.235789
UBXN4	-0.278514	9.20457	3.34787	0.00211068	0.00546227	-2.35023
SNX5	-0.278454	9.98731	4.97779	2.17e-05	0.000101651	2.10964
PIK3C2A	-0.278253	9.42136	2.86119	0.00741201	0.0163652	-3.5369
ELAVL3	-0.278073	8.07842	5.06023	1.71e-05	8.27e-05	2.34547
TANK	-0.277928	7.35564	5.07826	1.62e-05	7.91e-05	2.39708
WIPF1	-0.277711	7.44391	5.8099	1.95e-06	1.28e-05	4.49953
ADAM11	-0.277673	8.80559	4.78927	3.74e-05	0.000164579	1.5722
ITGB4	-0.277576	7.35307	6.44062	3.18e-07	2.66e-06	6.30516
RPL36AL	-0.277246	10.8474	2.49238	0.0181121	0.0354558	-4.36215
NGFR	-0.277007	7.81621	4.68571	5.04e-05	0.000213346	1.27829
VIM	-0.276891	13.499	3.37019	0.00198901	0.00517384	-2.29356
PLAC8	-0.276517	7.47345	2.72465	0.0103857	0.0219515	-3.8507
ARNT	-0.276116	7.57358	7.78458	7.52e-09	1.1e-07	10.0537
TRPC2	-0.275954	6.95304	5.19006	1.17e-05	6e-05	2.71758
HERPUD1	-0.275845	10.867	3.61012	0.00104204	0.00295451	-1.67376
KIAA1033	-0.275746	8.30595	4.14443	0.000236253	0.000813482	-0.235531
SEMA6C	-0.275677	8.66647	4.45524	9.76e-05	0.000377705	0.628517
CXorf21	-0.275288	5.95381	5.49358	4.86e-06	2.81e-05	3.58977
KLF3-AS1	-0.275135	5.79256	3.05739	0.00450944	0.0106377	-3.07052
EAPP	-0.274894	8.76123	3.19815	0.00313161	0.00773124	-2.72562
SMAD7	-0.274883	10.5909	2.99706	0.00526152	0.0121464	-3.21576
TMEM47	-0.274841	9.69195	2.91027	0.00655412	0.0147171	-3.42188
FBXO21	-0.274821	9.01603	4.71002	4.7e-05	0.0002007	1.34719
FST	-0.274772	8.11493	4.38701	0.000118659	0.000446067	0.43749
DAB1	-0.274746	7.59913	3.866	0.000515352	0.00159967	-0.993749
SF3B1	-0.27455	10.6945	4.55567	7.32e-05	0.000293617	0.910837
CGRRF1	-0.274489	8.14629	3.31229	0.00231955	0.00593173	-2.44021
KLF12	-0.274393	6.97375	7.94754	4.84e-09	7.6e-08	10.4954
TAB2	-0.273632	9.70879	4.82386	3.38e-05	0.000150921	1.6706
ANKRD53	-0.273608	5.92213	5.71738	2.54e-06	1.61e-05	4.23352
ZMIZ1	-0.273494	11.4075	5.41973	6.03e-06	3.4e-05	3.37737
DCUN1D2	-0.273398	9.15656	2.52017	0.0169672	0.0335265	-4.30253
CSRNP3	-0.27242	6.26826	4.92671	2.51e-05	0.000115696	1.96375
OXR1	-0.272042	7.06079	3.45499	0.0015854	0.00424677	-2.07666
C19orf80	-0.27177	7.29212	7.44376	1.91e-08	2.42e-07	9.11997
HIPK2	-0.271707	9.13166	2.40759	0.022057	0.0421416	-4.5413
CBR3	-0.271408	7.89643	4.56012	7.23e-05	0.000290637	0.923399
EIF4E	-0.271265	7.66357	4.36135	0.000127668	0.000476186	0.365827
TRPC4	-0.271096	6.49682	7.73175	8.68e-09	1.23e-07	9.9098
ITPR2	-0.270825	6.89966	6.78848	1.19e-07	1.15e-06	7.29111
LPPR3	-0.270693	6.66411	6.17358	6.83e-07	5.13e-06	5.54287
UTRN	-0.270673	8.27349	5.38984	6.57e-06	3.67e-05	3.29143
C1orf123	-0.270534	9.68457	6.46374	2.98e-07	2.53e-06	6.37097
CACNG2	-0.270531	7.73473	3.92363	0.000438986	0.00139009	-0.838226
ATF7IP	-0.270266	7.30194	8.11195	3.11e-09	5.17e-08	10.9379
NTHL1	-0.270252	6.91119	4.9032	2.69e-05	0.000123056	1.89668
HNRNPA0	-0.270046	9.81767	4.10586	0.000263395	0.000896495	-0.341527
CD7	-0.269897	7.41546	7.14637	4.35e-08	4.95e-07	8.29508
LOC157562	-0.269769	8.04595	4.73105	4.42e-05	0.000189883	1.40683
SH3BP5	-0.269622	8.76587	2.78565	0.00894069	0.019269	-3.71164
POF1B	-0.269255	7.26542	3.00936	0.00509917	0.0118266	-3.18628
PEX12	-0.269222	8.51718	6.30698	4.66e-07	3.73e-06	5.92418
HIST1H2BB	-0.268871	5.49849	8.5911	8.77e-10	1.82e-08	12.2084
LYPLA1	-0.26868	9.15168	3.51185	0.00136031	0.00372256	-1.92988
ERCC5	-0.268153	8.04781	3.6195	0.00101573	0.00288781	-1.64914
TMED2	-0.268078	10.2298	4.47557	9.21e-05	0.000359281	0.685541
SLC4A7	-0.268067	5.74552	7.41694	2.06e-08	2.58e-07	9.04595
PTCH1	-0.267967	6.67467	9.27246	1.52e-10	4.34e-09	13.9641
TAGLN2	-0.267927	10.7336	3.04071	0.00470646	0.0110416	-3.11083
SMC3	-0.267888	7.00504	4.32253	0.000142594	0.000525385	0.257617
HSPB2	-0.267674	10.7697	3.31539	0.00230057	0.00589046	-2.43238
CALD1	-0.267303	8.97374	3.06752	0.00439357	0.0103968	-3.04597
NR1H3	-0.26667	8.2171	3.39833	0.00184523	0.00483938	-2.22187
ARMC4	-0.266353	7.82154	5.25202	9.8e-06	5.14e-05	2.89542
TENC1	-0.266085	10.5996	4.4152	0.000109483	0.000416365	0.516337
XRCC1	-0.266071	7.7876	3.69027	0.000837037	0.00244318	-1.46269
GRK1	-0.265826	7.34398	6.97372	7.05e-08	7.43e-07	7.81219
CPQ	-0.265728	9.5052	2.97949	0.00550205	0.0126335	-3.25778
ZNF358	-0.265646	9.15538	4.45476	9.78e-05	0.000378105	0.627175
TUBA8	-0.265567	7.33193	3.70464	0.000804678	0.00235911	-1.42465
TSPAN2	-0.265486	5.14887	7.2577	3.19e-08	3.76e-07	8.60494
RPS28	-0.265243	9.49666	9.35767	1.23e-10	3.62e-09	14.1794
HLA-B	-0.264986	12.6978	2.41503	0.0216819	0.0415464	-4.52576
ATP11A	-0.264962	7.10448	5.95317	1.29e-06	8.93e-06	4.91107
FBLN1	-0.264849	10.4849	3.50833	0.00137329	0.0037477	-1.93899
MDFI	-0.264844	7.31886	5.26098	9.55e-06	5.03e-05	2.92114
TKT	-0.264811	8.41207	2.72464	0.010386	0.0219515	-3.85073
HLA-E	-0.264796	11.0029	3.06724	0.00439674	0.0104015	-3.04665
GPR162	-0.264688	7.2207	5.35367	7.3e-06	4.02e-05	3.18745
ZNF264	-0.264441	8.02815	2.54897	0.0158513	0.0316236	-4.24029
SIX6	-0.264125	7.12332	5.25487	9.72e-06	5.11e-05	2.90361
FOXG1	-0.26408	6.40633	7.10504	4.88e-08	5.45e-07	8.17976
LRRC8D	-0.263664	8.88301	4.47543	9.22e-05	0.000359307	0.685162
FKSG49	-0.263664	9.93479	2.74368	0.00991316	0.0211067	-3.80753
RRAGC	-0.263287	9.82248	3.31657	0.00229341	0.00587577	-2.42941
KAT2B	-0.26292	9.51111	2.37281	0.0238911	0.0451385	-4.61357
FNDC3A	-0.262764	8.09027	4.57943	6.84e-05	0.000277481	0.97785
SLC9A3R1	-0.26261	8.73925	3.13418	0.00369897	0.00895211	-2.88338
EPS8	-0.262531	9.56594	2.45876	0.0195917	0.037969	-4.43369
KIF22	-0.262365	7.29804	4.90299	2.69e-05	0.000123085	1.89608
FAM189A1	-0.262331	6.69576	5.95986	1.26e-06	8.8e-06	4.93028
IFIT3	-0.261953	8.21782	2.8282	0.00804662	0.0175667	-3.61354
PIWIL1	-0.26132	5.12751	8.02769	3.9e-09	6.28e-08	10.7115
EIF4ENIF1	-0.261207	8.38219	2.77319	0.00921961	0.0198	-3.74019
ADAMTSL3	-0.260727	9.28402	2.36789	0.0241613	0.045546	-4.62373
GSTA4	-0.260707	10.1686	2.72131	0.0104707	0.0220893	-3.85826
GTPBP6	-0.26049	8.84474	3.84983	0.000539	0.00166557	-1.03722
TRANK1	-0.260258	8.46769	4.29759	0.000153076	0.000558371	0.188235
ARHGEF9	-0.260132	9.66834	3.01154	0.00507089	0.0117676	-3.18105
RPL3	-0.260007	13.2571	4.84803	3.16e-05	0.000141611	1.73942
SRP9	-0.259792	11.9088	4.67024	5.27e-05	0.000221928	1.23447
SELP	-0.25962	9.58323	2.65851	0.0121963	0.0251524	-3.9993
WDR47	-0.259421	8.34904	3.47542	0.00150068	0.00405219	-2.02405
IMPAD1	-0.259128	9.07656	3.97759	0.000377588	0.0012228	-0.691934
WRB	-0.259072	10.0463	2.55009	0.0158089	0.0315543	-4.23784
GVINP1	-0.258814	7.32765	5.37744	6.81e-06	3.79e-05	3.25578
AES	-0.258756	10.4459	3.00944	0.0050981	0.0118263	-3.18609
DAG1	-0.258345	9.89496	5.31625	8.13e-06	4.4e-05	3.07993
ANKS1B	-0.258162	5.86986	5.58816	3.7e-06	2.22e-05	3.86184
SPOP	-0.258075	9.76683	3.59176	0.00109542	0.00309102	-1.72182
EIF4H	-0.257847	11.3907	5.70483	2.64e-06	1.66e-05	4.19743
LAMTOR3	-0.257794	8.95838	3.07548	0.00430455	0.0102165	-3.02665
CTSL	-0.257325	9.89986	4.3357	0.000137344	0.000508151	0.294326
GIT1	-0.25694	9.61936	5.64253	3.16e-06	1.95e-05	4.01824
LBX1	-0.256902	5.67868	4.69501	4.91e-05	0.000208204	1.30465
ITM2A	-0.256751	11.1966	3.28787	0.00247419	0.00628702	-2.50168
CDC42BPA	-0.256693	7.77862	5.39662	6.44e-06	3.61e-05	3.31093
LACTB2	-0.256556	9.42009	2.58761	0.0144598	0.0292424	-4.15602
NRTN	-0.256366	6.17294	2.73974	0.0100091	0.0212818	-3.81647
PIK3IP1	-0.256359	9.48804	4.92877	2.5e-05	0.000115093	1.96964
CYB5B	-0.256338	7.03779	6.37894	3.8e-07	3.11e-06	6.12944
ORC4	-0.255852	8.62943	6.2424	5.61e-07	4.34e-06	5.73971
PLSCR1	-0.255734	8.57264	2.32147	0.0268513	0.0499035	-4.71888
C1orf27	-0.255724	7.20374	3.36491	0.00201718	0.00523725	-2.30699
SCN4A	-0.255452	8.34776	4.20246	0.000200501	0.00070947	-0.0754518
ZNF224	-0.255271	7.1774	5.5638	3.97e-06	2.36e-05	3.79176
TCEAL4	-0.255157	10.7798	3.64487	0.000947777	0.00272314	-1.58246
FERMT2	-0.255072	9.1533	3.40683	0.00180377	0.00474872	-2.20015
TRIM25	-0.255062	8.46024	4.09585	0.00027093	0.000918255	-0.369007
RAB11FIP2	-0.254741	8.81569	3.43145	0.00168874	0.00448295	-2.13711
SARAF	-0.254714	10.4981	2.57742	0.0148153	0.0298349	-4.17832
DRG2	-0.25467	8.36272	6.95182	7.5e-08	7.83e-07	7.75077
POLH	-0.254339	5.24693	6.1558	7.19e-07	5.34e-06	5.49198
TGOLN2	-0.254322	9.67276	4.00089	0.000353743	0.00115949	-0.628539
TNK2	-0.253657	8.26804	5.25198	9.8e-06	5.14e-05	2.89531
DUSP7	-0.253207	7.82567	3.96788	0.000387979	0.00125384	-0.718308
TMCC1	-0.253081	8.11253	4.06627	0.000294448	0.000989439	-0.450066
MUM1	-0.25269	7.77982	4.84381	3.19e-05	0.000143245	1.72739
PGM1	-0.252489	12.0597	4.20009	0.000201851	0.000713434	-0.0820031
TWF1	-0.252233	6.81446	4.81929	3.43e-05	0.000152762	1.65758
TOR3A	-0.25223	7.98432	4.99211	2.08e-05	9.8e-05	2.15059
CRELD1	-0.25195	8.76197	3.0756	0.00430326	0.0102154	-3.02637
FBXL5	-0.251667	9.66715	3.15039	0.00354656	0.00862192	-2.84356
FBRS	-0.251552	8.05563	3.96545	0.000390621	0.00126073	-0.724901
HCG26	-0.251497	8.09737	8.43946	1.31e-09	2.53e-08	11.8094
VAMP3	-0.251234	10.6987	5.22653	1.05e-05	5.48e-05	2.82223
CTRC	-0.251203	8.66939	3.97771	0.000377455	0.00122269	-0.691592
SMARCA2	-0.25117	8.42955	4.85197	3.12e-05	0.000140163	1.75062
A4GALT	-0.251097	7.82184	4.14287	0.000237292	0.000816608	-0.239812
LGI1	-0.251076	5.41348	5.15254	1.31e-05	6.62e-05	2.60995
COX11	-0.250943	7.83153	5.56187	3.99e-06	2.37e-05	3.78621
PALLD	-0.250745	11.6512	3.0493	0.00460404	0.0108465	-3.09009
TJP1	-0.250558	10.1491	3.85571	0.000530283	0.00164109	-1.02142
SP110	-0.250446	8.32912	5.39217	6.53e-06	3.64e-05	3.29813
SMC6	-0.250433	8.97556	3.36941	0.00199319	0.00518255	-2.29556
RTCB	-0.250385	9.85633	5.29397	8.68e-06	4.64e-05	3.0159
FGF4	-0.250279	8.4554	4.6981	4.86e-05	0.000206577	1.31339
CLSTN2	-0.250243	8.016	3.22312	0.00293361	0.00729758	-2.66363
RNF146	-0.250062	9.2629	2.99261	0.00532147	0.012262	-3.22641
HLA-DQB2	-0.249999	7.26381	3.98708	0.000367686	0.00119855	-0.666114
HSPH1	-0.249919	9.7702	3.56177	0.0011884	0.00331571	-1.80015
WDR45B	-0.249859	10.0835	4.19271	0.000206113	0.000726636	-0.102397
MRPL9	-0.249687	8.51097	5.53132	4.36e-06	2.56e-05	3.69833
EBI3	-0.249499	6.98076	5.13024	1.39e-05	6.99e-05	2.54602
OCLN	-0.248998	5.92397	6.10836	8.24e-07	6.04e-06	5.35613
RBM38	-0.248844	9.5193	2.53574	0.016355	0.0325135	-4.26893
GUCA2A	-0.248589	8.76063	3.27171	0.00258194	0.00652475	-2.54225
LNPEP	-0.248578	6.33905	3.12539	0.00378421	0.00913168	-2.90493
THSD7A	-0.248439	5.81488	4.53392	7.79e-05	0.000310306	0.849598
B9D1	-0.248064	7.20656	7.99392	4.27e-09	6.81e-08	10.6206
BTRC	-0.247754	7.61651	5.7393	2.39e-06	1.53e-05	4.29657
DEK	-0.247565	10.3928	2.52335	0.0168405	0.0333347	-4.29568
SDS	-0.24753	6.65358	4.0195	0.000335766	0.00111054	-0.577827
RNH1	-0.247336	10.8857	3.33462	0.00218626	0.00563146	-2.38379
PDE6C	-0.247277	5.13678	6.92988	7.97e-08	8.28e-07	7.68914
HIST1H1T	-0.247229	8.01697	4.81328	3.49e-05	0.000154876	1.6405
GYPE	-0.247158	5.13456	6.87263	9.37e-08	9.44e-07	7.52818
TXNIP	-0.247073	12.8606	2.51979	0.0169825	0.0335515	-4.30336
DPYSL2	-0.247056	12.0756	3.19984	0.00311784	0.00770252	-2.72144
APBB1IP	-0.24681	6.94264	5.018	1.93e-05	9.18e-05	2.22461
LOC101927051	-0.246762	7.33409	3.73294	0.000744477	0.00221399	-1.34959
MEF2BNB	-0.246565	6.35712	5.92274	1.41e-06	9.63e-06	4.82371
TNKS2	-0.246363	9.69237	4.26217	0.000169279	0.000609943	0.0898814
HIST1H2AK	-0.246169	5.6589	6.16263	7.05e-07	5.26e-06	5.51152
CYP2W1	-0.24597	6.37189	3.64203	0.000955181	0.00273953	-1.58996
B4GALT4	-0.24594	7.02497	5.24052	1.01e-05	5.28e-05	2.8624
EIF1AX	-0.24571	8.78827	2.54366	0.0160518	0.0319773	-4.2518
IDO1	-0.245636	8.17469	3.63339	0.000977959	0.00279903	-1.61266
HNRNPC	-0.245387	10.6371	4.31114	0.000147288	0.000540274	0.225934
EVL	-0.245316	9.40908	3.23939	0.00281103	0.00703919	-2.62308
CELSR3-AS1	-0.245257	7.66014	3.54653	0.0012385	0.00343619	-1.83982
UBE2W	-0.24515	6.86007	4.03176	0.000324416	0.00107673	-0.544384
BTN3A3	-0.245029	7.29675	2.70915	0.0107859	0.0226655	-3.88572
GRAMD1B	-0.244653	7.37043	4.21413	0.000193985	0.000688768	-0.0431955
CPLX2	-0.244432	5.9863	4.71231	4.67e-05	0.000199519	1.35368
SLIT3	-0.244416	8.82317	3.71529	0.000781496	0.00230804	-1.39644
BAHCC1	-0.244394	8.21705	4.30702	0.000149026	0.000545521	0.214461
CMAS	-0.244346	7.33511	3.47719	0.00149355	0.00403652	-2.01949
KIAA0485	-0.244346	7.76449	4.77118	3.94e-05	0.000172053	1.52078
FGF14	-0.244221	7.2466	3.56104	0.00119076	0.0033208	-1.80205
PKN2	-0.244034	7.49172	4.35035	0.00013173	0.000489278	0.335167
CDK20	-0.243565	7.97667	4.77365	3.91e-05	0.000170976	1.52779
PPP2R5A	-0.243526	8.46327	6.65655	1.72e-07	1.59e-06	6.91824
DYRK3	-0.243479	8.48255	4.71366	4.65e-05	0.000198881	1.35751
PTPRG	-0.243245	6.86044	3.30703	0.00235209	0.00600256	-2.45348
FAM69A	-0.243143	8.44574	2.84659	0.00768688	0.016885	-3.57089
MBP	-0.243126	7.85957	3.03916	0.00472521	0.0110773	-3.11457
TLE4	-0.242924	6.44789	5.49841	4.8e-06	2.77e-05	3.60365
TLR1	-0.242821	5.73537	4.77833	3.86e-05	0.000169074	1.54112
KCNJ5	-0.242742	8.41434	4.75413	4.14e-05	0.000179523	1.47235
TUBB3	-0.242741	9.67214	2.33774	0.0258788	0.0483349	-4.68567
TCEA1	-0.242705	10.499	3.04416	0.00466509	0.0109549	-3.10251
SLC18A2	-0.242647	6.10908	6.53621	2.43e-07	2.12e-06	6.57697
NR3C1	-0.242457	9.69035	2.83264	0.00795835	0.0174013	-3.60326
PSMA2	-0.242292	9.30433	5.24979	9.86e-06	5.17e-05	2.88901
ERCC8	-0.242108	7.27696	6.35307	4.09e-07	3.31e-06	6.05568
FAIM2	-0.241968	8.13064	3.0065	0.00513652	0.0118799	-3.19315
XBP1	-0.241848	9.77206	3.30479	0.00236603	0.00603442	-2.45911
CAND1	-0.24182	7.46819	3.75024	0.000709854	0.00212119	-1.30359
CAAP1	-0.241727	8.0667	3.3113	0.00232561	0.00594476	-2.44269
AKR1A1	-0.241455	10.529	3.82451	0.000578199	0.00177083	-1.1052
SF3A3	-0.241289	7.78963	4.79448	3.68e-05	0.000162295	1.58701
ZNF287	-0.241257	7.22811	5.29818	8.57e-06	4.59e-05	3.02801
SH3GLB2	-0.24123	7.84655	3.57509	0.0011462	0.00321824	-1.7654
PDPN	-0.241028	6.23244	4.00258	0.000352072	0.00115463	-0.623936
CLIC4	-0.240725	10.4248	2.60684	0.0138103	0.0281036	-4.11379
KRT16	-0.240673	6.3988	4.07099	0.00029056	0.000977961	-0.437124
BMP7	-0.240387	8.20675	4.70956	4.7e-05	0.000200897	1.34589
HLA-DQB1	-0.240327	7.40367	2.37051	0.0240167	0.0453206	-4.61831
RBMXL2	-0.239915	5.90092	5.51619	4.56e-06	2.65e-05	3.6548
SSR1	-0.239729	9.52477	3.61314	0.00103348	0.00293272	-1.66582
NINL	-0.239688	8.11461	2.76954	0.00930296	0.0199547	-3.74856
TRIM46	-0.239667	5.94258	5.36234	7.12e-06	3.93e-05	3.21236
G3BP1	-0.239604	8.39142	6.98935	6.75e-08	7.15e-07	7.85602
RPL23AP32	-0.239388	8.28266	2.74302	0.00992907	0.021137	-3.80902
KLHL7	-0.239286	7.20223	2.63486	0.0129121	0.0264442	-4.05189
SPATA1	-0.239159	5.08305	6.80216	1.14e-07	1.12e-06	7.32969
FAM46C	-0.238857	8.17606	2.9223	0.00635851	0.0143362	-3.3935
DNTT	-0.238745	6.94781	6.45816	3.03e-07	2.56e-06	6.35509
MYRIP	-0.238725	6.09743	3.22366	0.0029294	0.00729024	-2.66227
RAB23	-0.238614	7.98809	3.57159	0.00115713	0.00324525	-1.77452
PSCA	-0.238605	6.30446	4.90268	2.69e-05	0.000123151	1.89519
LIN28A	-0.238571	5.46891	5.34614	7.46e-06	4.08e-05	3.1658
PBXIP1	-0.238139	9.50268	3.12228	0.00381475	0.00918574	-2.91253
SETD6	-0.238112	6.14361	2.9067	0.00661326	0.0148338	-3.43029
LTN1	-0.238078	9.04758	2.59941	0.0140579	0.0285359	-4.13013
MXI1	-0.237163	11.6269	3.38864	0.00189356	0.00495882	-2.24658
DNASE1L1	-0.236896	9.167	4.18798	0.000208893	0.000734557	-0.11547
PTPN11	-0.236703	8.79137	3.18965	0.00320197	0.00789709	-2.7467
CLCN4	-0.236573	8.08236	4.39476	0.000116063	0.000438031	0.45916
DENND2D	-0.236428	7.18648	3.7124	0.000787719	0.00232035	-1.4041
SMAD5	-0.236426	6.02866	5.28841	8.82e-06	4.7e-05	2.99993
MBTPS2	-0.236396	7.88877	4.90053	2.71e-05	0.000123784	1.88905
ELAC1	-0.236342	5.50537	5.52398	4.45e-06	2.6e-05	3.67721
SGTA	-0.236225	9.00003	3.98356	0.000371328	0.00120694	-0.67569
NUCKS1	-0.235741	9.24989	2.43403	0.0207501	0.0399583	-4.4859
RHOQ	-0.235633	10.1924	2.73405	0.0101496	0.0215326	-3.8294
SREBF2	-0.235633	9.25438	2.90808	0.00659037	0.0147878	-3.42704
ITGA8	-0.235569	8.43566	2.85423	0.00754173	0.0166044	-3.5531
DDX24	-0.235366	10.1428	3.71062	0.000791583	0.00232897	-1.40882
JRK	-0.235209	8.01422	5.63743	3.21e-06	1.97e-05	4.00358
YY1AP1	-0.235145	8.4445	2.82335	0.00814414	0.0177543	-3.62477
EEA1	-0.235118	5.73196	7.07835	5.26e-08	5.81e-07	8.10519
EED	-0.235098	6.36427	4.31843	0.000144264	0.00053012	0.24623
PDS5A	-0.234967	7.5937	4.88208	2.86e-05	0.000129847	1.83644
PPM1D	-0.234585	6.88804	3.34696	0.00211581	0.00547021	-2.35255
CELSR2	-0.234495	9.08202	4.06185	0.000298125	0.000999088	-0.462145
GPR20	-0.234481	6.49308	3.74771	0.000714821	0.00213398	-1.31032
KIF1C	-0.23437	8.86347	2.74069	0.00998582	0.0212395	-3.81431
SART3	-0.234215	8.2603	5.28693	8.86e-06	4.71e-05	2.99567
IQSEC2	-0.233874	7.9671	3.92426	0.000438221	0.00138872	-0.836532
FOXC1	-0.233753	10.0051	3.99348	0.000361157	0.00118005	-0.648701
SQRDL	-0.23358	9.66613	2.87778	0.00711085	0.0158015	-3.49815
SLC30A3	-0.233474	9.44317	3.90887	0.000457418	0.00144094	-0.87813
RSU1	-0.2334	7.83107	6.56641	2.23e-07	1.97e-06	6.66271
RCN2	-0.233337	9.11838	3.52349	0.00131819	0.00362167	-1.8997
DRD4	-0.233324	6.49313	4.60284	6.4e-05	0.000261663	1.04391
BET1	-0.23316	9.05211	3.72567	0.000759521	0.00225064	-1.36891
ABI3BP	-0.233135	6.01631	4.20873	0.000196976	0.00069819	-0.0581346
GPC4	-0.233105	7.48902	2.84371	0.00774214	0.0169764	-3.57757
STK3	-0.232878	6.48508	6.85693	9.79e-08	9.77e-07	7.48402
CASP4	-0.232492	7.08126	5.44042	5.67e-06	3.22e-05	3.43687
OXCT2	-0.232464	8.40541	3.0089	0.00510512	0.011836	-3.18738
LARP6	-0.232391	9.65086	3.67335	0.000876752	0.00254338	-1.50739
PHF3	-0.232312	6.91036	4.95653	2.31e-05	0.00010721	2.04889
RCBTB2	-0.232114	8.91673	2.8549	0.00752917	0.0165914	-3.55154
CEP104	-0.232105	6.95349	7.046	5.76e-08	6.25e-07	8.01471
LOC729164	-0.232076	7.35245	4.98461	2.13e-05	9.99e-05	2.12914
SCT	-0.231817	6.0641	3.65941	0.000910866	0.00263127	-1.54419
DHRS7	-0.231815	8.28959	6.30935	4.63e-07	3.71e-06	5.93094
GLG1	-0.231806	10.1279	3.42095	0.00173693	0.00458931	-2.16404
HNRNPH3	-0.231748	9.35763	2.46923	0.0191197	0.0371878	-4.41149
RNF219	-0.231666	6.68146	3.40541	0.00181067	0.00476485	-2.20379
MON1B	-0.231647	7.74446	4.52862	7.91e-05	0.000314441	0.834688
NME3	-0.231638	8.811	2.51122	0.0173283	0.0341227	-4.32178
METTL5	-0.231241	8.02567	5.34915	7.39e-06	4.06e-05	3.17447
CCR6	-0.23112	5.44347	8.94453	3.51e-10	8.63e-09	13.1267
GNL1	-0.23109	8.21567	4.37222	0.000123769	0.000463873	0.396196
PDIA4	-0.230988	7.94017	4.06046	0.000299295	0.00100247	-0.465957
TEX15	-0.230654	6.85651	4.276	0.000162759	0.000588846	0.128267
WNK1	-0.230271	8.25912	3.33808	0.0021663	0.00558586	-2.37505
CLCN1	-0.230104	7.2458	2.9482	0.00595609	0.0135384	-3.33221
NGB	-0.230041	6.68119	4.44786	9.97e-05	0.000384569	0.607809
PSMC2	-0.230026	10.2625	4.44289	0.000101156	0.000389107	0.593872
GAB1	-0.230015	8.52306	5.5791	3.8e-06	2.27e-05	3.83576
UNKL	-0.229791	7.76675	4.10237	0.000266001	0.000903137	-0.35112
LOC101927792	-0.22952	5.92558	4.76235	4.04e-05	0.000175873	1.49569
TRA2B	-0.229483	9.0114	3.30627	0.00235676	0.00601325	-2.45537
LOC100294145	-0.229443	6.1057	4.33443	0.000137844	0.000509548	0.290764
F7	-0.229113	7.29643	2.38463	0.0232525	0.0440931	-4.58908
PLEKHB1	-0.229043	7.97082	3.10593	0.0039795	0.00953805	-2.9525
SEC61B	-0.229032	10.02	2.8076	0.00846855	0.0183969	-3.66116
ARHGAP44	-0.228974	7.69096	4.76733	3.98e-05	0.00017379	1.50985
TRIM8	-0.228896	9.17022	3.49643	0.00141811	0.00384933	-1.96979
MFSD5	-0.228824	8.72175	3.39622	0.00185564	0.00486362	-2.22725
RNASET2	-0.228768	9.68139	2.43507	0.0207002	0.0398869	-4.48371
ADNP	-0.228745	9.85017	3.10779	0.00396046	0.00949791	-2.94797
IRX5	-0.22869	6.32748	4.51048	8.34e-05	0.000329335	0.78365
CCS	-0.228573	9.03892	3.61309	0.00103364	0.00293272	-1.66597
NUP98	-0.228505	8.34424	4.27679	0.000162397	0.000588361	0.130447
PSMC3IP	-0.228498	7.1235	8.47189	1.2e-09	2.37e-08	11.895
KCNQ1DN	-0.228391	8.13652	3.88222	0.000492639	0.00153801	-0.950063
HEG1	-0.228333	11.2305	2.70048	0.0110162	0.0230792	-3.90528
AQP4	-0.2283	5.88166	5.36832	6.99e-06	3.87e-05	3.22956
PYGL	-0.228264	7.41504	2.64692	0.0125424	0.0257848	-4.02511
LSM2	-0.228113	7.89673	3.12894	0.00374953	0.00906034	-2.89622
CCDC186	-0.228092	7.00483	3.74613	0.000717939	0.00214071	-1.31453
GLRX2	-0.227796	8.91249	3.83415	0.000562958	0.0017297	-1.07933
ST6GALNAC2	-0.227752	9.0121	4.69163	4.95e-05	0.000210027	1.29507
RAD54B	-0.227624	7.32342	4.42555	0.000106294	0.000405603	0.545308
STEAP4	-0.22757	5.42906	5.25348	9.76e-06	5.12e-05	2.89962
PDC	-0.227526	5.40564	5.53119	4.36e-06	2.56e-05	3.69796
GALR1	-0.227456	5.59255	7.14954	4.31e-08	4.92e-07	8.30394
TRAPPC12	-0.227385	9.70554	2.99185	0.00533185	0.0122814	-3.22825
CCDC88A	-0.227352	5.9188	6.02734	1.04e-06	7.44e-06	5.12391
COMMD10	-0.227255	9.74566	3.38233	0.00192574	0.0050314	-2.26268
ATRX	-0.227193	7.76411	3.60249	0.0010639	0.00300894	-1.69374
NCOA2	-0.227124	7.34325	4.74852	4.21e-05	0.000181862	1.45644
SEPT5-GP1BB	-0.226969	7.43671	3.71329	0.000785802	0.00231745	-1.40174
TG	-0.226653	7.96907	3.18807	0.00321514	0.0079217	-2.75059
TMSB4X	-0.226243	11.4678	2.7013	0.0109941	0.0230367	-3.90341
S1PR4	-0.226235	8.08235	3.98565	0.000369159	0.00120241	-0.669998
CBR1	-0.226087	8.17591	3.37128	0.00198326	0.00516106	-2.29079
TBX10	-0.226072	7.50372	4.42036	0.000107883	0.000410908	0.530767
ZNHIT2	-0.226032	8.16051	4.41596	0.000109246	0.000415589	0.518464
FAM169A	-0.225897	5.07223	5.90874	1.46e-06	1e-05	4.78351
AMPD3	-0.225739	8.44977	3.29076	0.00245542	0.00624444	-2.49443
ITGAL	-0.225468	6.34189	5.94771	1.31e-06	9.06e-06	4.8954
MTHFSD	-0.225302	7.57105	4.10347	0.000265176	0.000901323	-0.348095
NUDT18	-0.225192	7.30802	5.37013	6.96e-06	3.86e-05	3.23475
RNF121	-0.225167	8.06175	3.90882	0.000457485	0.00144094	-0.878271
UBE4B	-0.225159	8.96331	4.37376	0.00012323	0.000461991	0.400473
TMEM194A	-0.224688	6.95045	5.04605	1.78e-05	8.57e-05	2.30487
PNRC2	-0.224601	10.8447	2.90144	0.00670124	0.0149998	-3.44266
PIEZO1	-0.224314	8.91788	2.94974	0.00593294	0.0134961	-3.32856
VKORC1	-0.224305	9.89454	4.62734	5.96e-05	0.000245901	1.11311
TRIM9	-0.224037	5.72425	3.89668	0.000473215	0.00148446	-0.911059
WDR41	-0.223878	7.80301	2.59853	0.0140877	0.028583	-4.13207
PDZRN4	-0.223756	5.98809	2.85834	0.00746481	0.0164642	-3.54353
CASP8AP2	-0.223588	8.93269	2.37934	0.0235362	0.0445019	-4.60005
CREB3L2	-0.223479	10.0989	3.06428	0.00443036	0.0104711	-3.05383
ZZZ3	-0.223269	8.64053	3.01331	0.00504801	0.0117211	-3.17679
TCOF1	-0.223162	7.54662	5.85551	1.71e-06	1.15e-05	4.63061
PRKD1	-0.223108	6.2005	5.25797	9.63e-06	5.07e-05	2.91251
GSAP	-0.223041	8.83375	2.75065	0.0097449	0.0207913	-3.79165
EFNB1	-0.222792	7.35768	4.46569	9.48e-05	0.000368096	0.657839
ACSS3	-0.22238	8.56803	4.33574	0.000137328	0.000508151	0.294438
ABCC10	-0.222181	8.3748	5.75378	2.29e-06	1.47e-05	4.33821
KCNJ13	-0.222013	6.0296	4.55892	7.26e-05	0.000291448	0.920023
OR7A17	-0.221778	6.13712	4.88214	2.86e-05	0.000129847	1.83662
TMEM14B	-0.221644	10.5272	2.96321	0.0057341	0.0130961	-3.29657
CRABP2	-0.221577	8.21579	3.27697	0.0025464	0.0064415	-2.52906
WSB1	-0.221503	8.57072	2.38199	0.0233939	0.0442616	-4.59456
SSBP2	-0.221487	8.93832	3.69779	0.000819958	0.0024005	-1.4428
HNRNPK	-0.221225	11.7182	4.22595	0.000187595	0.000667798	-0.0104869
ATP2A2	-0.221026	10.9003	2.82706	0.00806953	0.0176071	-3.61619
GLT8D2	-0.220903	9.18461	2.66994	0.0118638	0.0245852	-3.97379
APIP	-0.220753	8.46824	2.56896	0.0151167	0.0303336	-4.1968
COPA	-0.220547	8.02128	3.70802	0.000797252	0.00234232	-1.41571
ENOSF1	-0.220519	8.61461	2.89409	0.00682599	0.0152394	-3.45992
PALM	-0.220506	9.6271	3.53394	0.00128145	0.00353718	-1.87256
C7orf43	-0.22033	8.99251	3.91499	0.000449688	0.00142071	-0.861596
PTPRZ1	-0.220303	6.68351	3.29986	0.00239708	0.00610609	-2.47153
CYP20A1	-0.220236	6.35696	4.55622	7.31e-05	0.000293245	0.9124
MAP9	-0.220223	5.49084	3.04688	0.00463266	0.0108953	-3.09593
EMX1	-0.220207	7.20606	4.00833	0.000346446	0.00113949	-0.608276
MRPS30	-0.22018	8.58024	4.08813	0.00027688	0.000935722	-0.390163
SETBP1	-0.220155	9.01097	2.455	0.019764	0.038273	-4.44165
FLAD1	-0.220134	7.68387	6.93111	7.95e-08	8.26e-07	7.69259
OFD1	-0.220097	9.04362	3.59409	0.0010885	0.00307291	-1.71573
KLKB1	-0.219913	7.62781	2.38227	0.0233788	0.0442448	-4.59398
LOC102723559	-0.219898	7.83446	6.07072	9.18e-07	6.65e-06	5.24828
TMEM63A	-0.219834	7.85886	6.46825	2.94e-07	2.5e-06	6.38377
FUCA1	-0.219724	10.0502	3.17282	0.00334558	0.00820077	-2.78829
SCAF8	-0.219621	9.24434	2.83198	0.00797149	0.0174239	-3.6048
GPATCH4	-0.219616	7.8839	5.15818	1.29e-05	6.52e-05	2.62613
LANCL2	-0.219513	7.88331	5.14308	1.34e-05	6.77e-05	2.58284
MAT2B	-0.219474	12.1393	4.05807	0.000301308	0.00100812	-0.472482
NACAP1	-0.21942	10.8163	4.89133	2.78e-05	0.000126746	1.86282
ATG3	-0.219267	7.24976	5.35018	7.37e-06	4.05e-05	3.17743
NR5A1	-0.219074	6.47205	3.95147	0.000406181	0.00130442	-0.762835
ITK	-0.218995	6.74556	3.18193	0.00326707	0.00803393	-2.76579
LIN7C	-0.218826	6.81884	2.55934	0.015466	0.0309445	-4.21774
CEP97	-0.218651	5.71088	6.4411	3.18e-07	2.66e-06	6.30652
CPNE3	-0.218515	9.97977	2.90258	0.00668195	0.0149636	-3.43996
ELOVL4	-0.218229	5.44312	6.47869	2.86e-07	2.44e-06	6.41349
FZR1	-0.218132	7.72469	5.77219	2.17e-06	1.41e-05	4.39113
CDKN2C	-0.217925	8.11702	3.52022	0.0013299	0.00364838	-1.90818
POM121L2	-0.217911	7.72731	4.04127	0.00031587	0.00105146	-0.518412
NUP37	-0.217581	7.81662	4.81562	3.47e-05	0.000153947	1.64714
TBX4	-0.217495	6.82618	4.35806	0.000128869	0.000480232	0.356663
PAM	-0.21749	13.006	4.15959	0.000226349	0.000785702	-0.193771
FYN	-0.217444	8.7946	3.47015	0.00152211	0.00409669	-2.03764
MYNN	-0.21743	7.89496	4.98095	2.15e-05	0.000100952	2.11869
ETNK2	-0.217281	7.76893	3.18654	0.00322803	0.00794872	-2.75439
MTNR1A	-0.217212	6.20005	6.23666	5.7e-07	4.4e-06	5.72328
LOC257152	-0.217137	5.75054	4.93595	2.45e-05	0.000113191	1.99013
RTN4	-0.217057	11.6025	2.55587	0.015594	0.0311654	-4.2253
CNIH3	-0.217015	5.67215	7.12517	4.62e-08	5.2e-07	8.23596
WASL	-0.216927	6.74465	4.43662	0.000102985	0.000395163	0.576306
GOLPH3L	-0.216854	9.59791	3.7933	0.00063033	0.00191256	-1.18873
KIAA0408	-0.216735	5.30786	6.58107	2.14e-07	1.91e-06	6.70431
DUS1L	-0.216688	9.0569	4.44362	0.000100943	0.000388529	0.595939
TUSC3	-0.21654	8.78391	3.4147	0.00176623	0.0046578	-2.18004
SMC1A	-0.216438	7.31766	4.29744	0.00015314	0.000558438	0.187832
MRC2	-0.216372	9.72886	3.8444	0.000547187	0.00168542	-1.05182
LIMCH1	-0.216087	10.5089	2.57429	0.0149263	0.0300146	-4.18517
TSPAN6	-0.215848	8.44811	4.02578	0.000329899	0.00109259	-0.560685
SYPL1	-0.215553	10.7301	3.5484	0.00123227	0.00342043	-1.83498
ORC6	-0.215044	6.50269	4.86596	3e-05	0.000135295	1.79049
OR7C1	-0.21465	6.08673	5.66974	2.92e-06	1.81e-05	4.09651
MAP1S	-0.21463	7.76955	3.46607	0.00153889	0.00413738	-2.04814
ZPBP	-0.214503	6.78608	4.66693	5.32e-05	0.00022375	1.2251
SMPX	-0.214429	12.7935	3.52041	0.0013292	0.00364787	-1.90768
BCL2L11	-0.214318	5.63968	6.0081	1.1e-06	7.82e-06	5.06871
ALAD	-0.214194	8.29469	5.09326	1.55e-05	7.63e-05	2.44006
IL1R1	-0.214143	8.20819	3.12385	0.00379929	0.00916274	-2.90869
GLI1	-0.213782	8.09558	3.418	0.00175067	0.0046207	-2.17157
MECP2	-0.213773	9.052	5.08239	1.6e-05	7.82e-05	2.4089
AK6	-0.213696	8.83827	3.77912	0.000655509	0.00197977	-1.22661
CRBN	-0.213691	9.71423	2.56042	0.0154266	0.0308803	-4.2154
CRTAM	-0.213597	5.07277	6.41332	3.44e-07	2.85e-06	6.22742
CAPN7	-0.213211	8.5158	2.94682	0.00597696	0.0135759	-3.3355
LOC440434	-0.212969	9.74893	4.17361	0.000217556	0.000761356	-0.155122
ST5	-0.21282	9.01964	2.999	0.00523555	0.0120932	-3.21111
TMOD2	-0.212702	5.47143	4.80366	3.59e-05	0.000158558	1.61313
TM4SF20	-0.212628	5.43669	5.7351	2.42e-06	1.54e-05	4.28448
CACNA1D	-0.212591	7.15626	3.8679	0.000512639	0.00159244	-0.988633
R3HCC1L	-0.212431	5.49354	6.16638	6.98e-07	5.21e-06	5.52227
RNF13	-0.212376	9.58388	2.61052	0.0136891	0.027879	-4.10568
CDKL5	-0.211987	6.97337	4.24284	0.000178826	0.000640809	0.0362723
PRPF19	-0.211863	9.06479	4.19858	0.000202718	0.00071609	-0.0861867
BMPR1A	-0.21169	9.02426	2.55187	0.0157427	0.0314373	-4.23399
DCAF7	-0.211606	7.98635	3.45286	0.00159452	0.00426752	-2.08215
BAI1	-0.211551	6.88862	5.28974	8.78e-06	4.69e-05	3.00375
USP34	-0.211502	8.29161	5.32636	7.9e-06	4.3e-05	3.10896
MAGEA10	-0.211416	6.86203	4.16004	0.00022606	0.000785032	-0.192526
NFKBIB	-0.211405	8.06575	5.90826	1.47e-06	1e-05	4.78215
TAF1A	-0.211299	5.2971	5.6278	3.3e-06	2.02e-05	3.97587
TRAM1	-0.211222	9.11579	3.07865	0.00426953	0.0101509	-3.01894
PPIF	-0.211199	10.5496	2.44669	0.0201495	0.0389346	-4.45922
BAZ2A	-0.211179	7.99869	5.39563	6.46e-06	3.61e-05	3.30808
SNX16	-0.211119	5.92156	4.76462	4.01e-05	0.00017503	1.50215
SCN9A	-0.211001	4.98299	7.64952	1.09e-08	1.49e-07	9.68521
CXorf36	-0.210883	8.38504	3.49751	0.00141399	0.00384284	-1.96701
KIF26B	-0.210865	6.51351	3.40444	0.00181533	0.0047751	-2.20625
SELT	-0.210861	11.0882	3.02865	0.00485409	0.0113387	-3.13992
HAND2	-0.210466	6.64633	4.0182	0.000336996	0.00111342	-0.581386
NUS1P3	-0.210285	5.43255	5.61433	3.43e-06	2.09e-05	3.93713
CLIP4	-0.209996	8.39387	3.62323	0.00100545	0.00286449	-1.63935
HMGB1	-0.209884	11.6758	3.01651	0.00500697	0.0116468	-3.16911
IGLV6-57	-0.209746	5.59915	6.43371	3.25e-07	2.71e-06	6.28547
CHAF1B	-0.209328	6.88928	5.59824	3.59e-06	2.17e-05	3.89083
ZMYM6	-0.209285	7.70717	5.73752	2.4e-06	1.53e-05	4.29144
GPR32	-0.209042	6.8878	2.84303	0.00775532	0.017001	-3.57916
DCAKD	-0.208846	6.67039	5.30857	8.32e-06	4.47e-05	3.05785
UBE3C	-0.208841	9.24461	2.95163	0.00590475	0.0134389	-3.32409
GABRQ	-0.208766	7.35027	3.88616	0.000487262	0.00152237	-0.939422
PDAP1	-0.208706	7.56236	2.96508	0.00570698	0.0130414	-3.29212
IRS4	-0.208588	6.95852	3.48009	0.00148194	0.00401118	-2.012
PRPS2	-0.208517	5.91719	3.33037	0.00221108	0.00568832	-2.39456
RNF38	-0.208411	9.79913	2.42183	0.0213442	0.0409561	-4.51152
ABCG4	-0.208175	8.12312	3.70913	0.00079482	0.00233738	-1.41276
HIST1H4L	-0.208153	5.40621	4.79962	3.63e-05	0.000160357	1.60164
PEX10	-0.207874	7.56848	3.58617	0.00111222	0.00313202	-1.73646
CYSLTR1	-0.207855	5.11706	6.45882	3.02e-07	2.56e-06	6.35697
IPO9	-0.207487	8.74952	4.53633	7.74e-05	0.000308571	0.856365
SBNO2	-0.207325	7.90919	3.52368	0.00131752	0.00362063	-1.89921
CDH13	-0.207222	9.22668	3.20489	0.00307693	0.00761441	-2.70891
TAS2R7	-0.207134	6.65489	3.65249	0.000928251	0.00267403	-1.56241
C5orf28	-0.20661	5.62618	2.42898	0.0209939	0.0403714	-4.49651
IFT81	-0.206503	8.03656	3.32098	0.00226677	0.00581473	-2.41827
ME2	-0.206461	10.4526	2.91374	0.00649718	0.0146104	-3.41371
ASH2L	-0.20631	10.4147	6.35203	4.1e-07	3.32e-06	6.05271
PCDHGC3	-0.206088	6.7202	4.0958	0.000270971	0.000918255	-0.369155
SGSM3	-0.206063	8.1943	5.76335	2.23e-06	1.44e-05	4.36572
RPARP-AS1	-0.206018	6.19271	6.30512	4.69e-07	3.75e-06	5.91887
CD44	-0.205674	8.02447	3.23983	0.00280776	0.00703243	-2.62198
LOC100127886	-0.20553	5.24011	5.3449	7.49e-06	4.1e-05	3.16224
TOP1	-0.205492	8.14789	4.71412	4.64e-05	0.000198686	1.35882
CASP1	-0.205398	7.57778	3.30035	0.00239395	0.00609937	-2.47029
PTPRA	-0.205351	7.07121	5.06789	1.67e-05	8.11e-05	2.36738
GSTM4	-0.20528	8.68051	3.90293	0.000465047	0.00146143	-0.894174
FBXW4	-0.205194	10.2841	2.68155	0.0115346	0.023971	-3.94779
PHTF2	-0.20519	7.12073	4.15687	0.000228094	0.000789332	-0.201262
RNF130	-0.205188	8.6643	5.29676	8.61e-06	4.6e-05	3.02393
LGI2	-0.204729	8.30274	4.48445	8.98e-05	0.000351142	0.710486
KEL	-0.204688	8.5481	3.76861	0.000674798	0.00202925	-1.25464
NDUFC1	-0.204598	12.4865	3.82451	0.000578198	0.00177083	-1.10519
REEP4	-0.204398	7.92583	4.27614	0.000162698	0.000588846	0.128635
BAZ1B	-0.204031	8.67436	5.59052	3.67e-06	2.21e-05	3.86863
EBP	-0.20396	8.41465	3.96481	0.000391322	0.00126267	-0.726642
FBXO28	-0.203949	8.88079	4.15775	0.000227525	0.000788021	-0.198824
NTN3	-0.203756	5.96783	4.06962	0.000291682	0.000981206	-0.440877
POLR2J4	-0.203612	6.01799	5.77484	2.16e-06	1.4e-05	4.39875
CLTCL1	-0.203524	8.77383	3.74212	0.000725904	0.00216134	-1.32519
PHIP	-0.203448	9.89909	2.58452	0.0145667	0.0294346	-4.16279
GTF2E2	-0.203402	8.32097	3.77441	0.000664085	0.00200177	-1.23917
MLLT10	-0.203175	6.98942	4.97038	2.22e-05	0.000103539	2.08849
HIST1H2BH	-0.203019	5.83162	4.43111	0.000104619	0.000400488	0.56088
YEATS4	-0.20297	5.30463	4.72888	4.45e-05	0.00019094	1.40068
TFB2M	-0.202715	8.35551	3.37097	0.00198492	0.0051643	-2.29159
NBL1	-0.202671	10.2279	2.35126	0.0250955	0.0471272	-4.65797
KAT6B	-0.202562	9.18488	3.32446	0.00224594	0.00576863	-2.40947
PTPN20B	-0.202358	5.40187	2.90606	0.00662389	0.0148523	-3.43179
FEM1C	-0.202094	8.02978	2.38111	0.0234412	0.0443425	-4.59639
SHOX	-0.201964	7.72432	2.44259	0.0203425	0.0392769	-4.46788
PLEC	-0.201778	8.80814	2.51132	0.0173245	0.0341227	-4.32157
TXLNG	-0.201456	6.1644	3.6864	0.000845977	0.00246682	-1.47294
DNAJB2	-0.201365	8.68376	3.22774	0.00289827	0.00722558	-2.65212
ANKRD17	-0.201266	9.65843	2.97828	0.00551887	0.0126675	-3.26064
BBS1	-0.201171	9.56172	3.42572	0.00171488	0.00454458	-2.15181
RAB40A	-0.201152	5.70456	5.69546	2.71e-06	1.7e-05	4.17048
ZNHIT6	-0.201102	7.21475	3.03616	0.00476169	0.0111522	-3.12182
CRNKL1	-0.201087	8.3221	2.69999	0.0110293	0.0230949	-3.90637
RAB3GAP2	-0.20095	5.09881	6.17391	6.83e-07	5.13e-06	5.54381
USP5	-0.200519	9.17822	4.19167	0.000206719	0.000728358	-0.105263
DUSP12	-0.200454	7.86684	3.37752	0.00195057	0.00508597	-2.27492
SUGCT	-0.200292	7.16828	3.05877	0.00449352	0.0106062	-3.06718
AQP3	-0.200148	7.75111	2.51143	0.0173199	0.0341227	-4.32133
TMCO3	-0.199796	6.72713	3.13596	0.00368191	0.00891428	-2.879
OXTR	-0.199534	6.98226	3.46767	0.00153229	0.00412141	-2.04402
RAB6B	-0.199491	8.5645	3.86517	0.000516533	0.00160293	-0.995967
SEMA3A	-0.199463	7.17718	2.63612	0.0128731	0.0263773	-4.0491
CLEC11A	-0.199421	7.2209	3.97564	0.000379649	0.00122851	-0.697223
RAG2	-0.199365	4.88536	6.89304	8.84e-08	9.05e-07	7.5856
CCDC28B	-0.199003	7.52364	4.58193	6.79e-05	0.000275698	0.984886
ZBTB18	-0.198745	8.23561	3.19051	0.00319479	0.00788094	-2.74457
PWP1	-0.198562	8.65645	3.65762	0.000915332	0.00264294	-1.5489
TAPBP	-0.198494	9.05978	4.58346	6.76e-05	0.000274737	0.989219
CABIN1	-0.198443	9.10711	4.66489	5.35e-05	0.000224608	1.21933
CCR7	-0.198408	6.32359	3.15244	0.00352776	0.00858101	-2.83852
KCNN3	-0.198135	7.2833	4.17024	0.000219637	0.000766691	-0.164407
GPR157	-0.198127	6.14815	4.16797	0.000221053	0.000770635	-0.170677
SENP7	-0.198071	5.58036	3.50095	0.00140092	0.00381352	-1.9581
RAB8B	-0.197976	8.25368	2.98158	0.00547293	0.0125806	-3.25279
PTK2B	-0.197968	7.99101	3.31539	0.00230056	0.00589046	-2.43238
MAOA	-0.197961	10.1133	3.12667	0.00377162	0.00910683	-2.90178
DMP1	-0.197889	5.31426	4.87841	2.89e-05	0.000131038	1.82598
ZNF444	-0.197729	8.92868	5.20835	1.11e-05	5.73e-05	2.77006
ZNF253	-0.197506	7.63195	2.6586	0.0121937	0.0251513	-3.9991
PIP5K1A	-0.197373	9.02055	2.53689	0.0163108	0.0324361	-4.26645
ID2B	-0.197356	5.37193	4.9593	2.29e-05	0.000106472	2.05682
SRCAP	-0.197323	8.23233	4.16883	0.000220516	0.000769111	-0.168304
FCF1	-0.197291	5.37161	8.33218	1.73e-09	3.21e-08	11.5254
AKAP8L	-0.197216	8.10705	4.57673	6.89e-05	0.000279191	0.970234
PPARA	-0.197201	6.09044	3.61977	0.00101498	0.00288636	-1.64843
ZNF215	-0.197037	6.94899	4.18174	0.000212612	0.000745523	-0.132692
RPL26L1	-0.196935	9.35858	2.44979	0.0200048	0.038679	-4.45267
SLC22A17	-0.19689	8.14221	3.99466	0.00035997	0.0011768	-0.645502
FAM168A	-0.19688	7.6376	4.30145	0.000151404	0.00055292	0.198979
CPED1	-0.196441	8.18832	3.1731	0.00334311	0.00819794	-2.78759
ATXN7L3B	-0.1964	9.58486	5.70799	2.61e-06	1.65e-05	4.20652
CFLAR	-0.196324	9.42149	2.65094	0.0124213	0.0255613	-4.01616
DHRS12	-0.195908	8.42851	5.53519	4.31e-06	2.54e-05	3.70945
UFM1	-0.195762	9.72006	2.57756	0.0148104	0.0298348	-4.17802
GBX2	-0.195758	5.61028	3.69642	0.000823037	0.00240811	-1.44642
TRAP1	-0.195731	10.1611	3.97606	0.0003792	0.00122738	-0.696073
SUMO3	-0.195714	9.98784	3.31495	0.0023033	0.00589467	-2.43351
DCUN1D4	-0.195456	8.57607	3.22369	0.0029292	0.00729024	-2.6622
GH2	-0.195226	6.93889	4.17077	0.000219309	0.000766328	-0.162947
RAG1	-0.194925	6.01785	6.76829	1.26e-07	1.21e-06	7.23414
FLCN	-0.194885	6.5911	3.3908	0.00188269	0.00493139	-2.24108
ZNF652	-0.194774	5.95784	3.36235	0.00203098	0.00526976	-2.31349
MAX	-0.194506	9.40747	5.35044	7.37e-06	4.05e-05	3.17818
EIF5	-0.194284	9.88151	2.79895	0.0086519	0.0187395	-3.68109
TMEM186	-0.194215	8.5864	3.38452	0.00191451	0.00500839	-2.25709
CDHR2	-0.194162	7.4539	5.31139	8.25e-06	4.44e-05	3.06595
USP14	-0.193895	9.79678	2.5118	0.0173048	0.0341051	-4.32053
RHOT1	-0.1938	9.09891	2.5783	0.0147843	0.0298014	-4.17639
HIC2	-0.193637	6.99603	3.72219	0.000766803	0.00227059	-1.37812
ATG2B	-0.193567	6.93883	3.05175	0.00457513	0.0107845	-3.08415
C3orf36	-0.193417	7.81142	2.79301	0.00877978	0.0189668	-3.69475
MEPCE	-0.193378	9.33477	3.94871	0.000409316	0.00131119	-0.7703
NKX6-1	-0.193351	6.18262	4.16539	0.000222671	0.000774898	-0.177791
DDX54	-0.193211	8.26302	3.47322	0.00150959	0.00407536	-2.02972
ARHGAP4	-0.192867	7.08864	4.10472	0.000264245	0.00089865	-0.344668
MAN2B2	-0.192615	8.39495	2.87526	0.00715587	0.0158844	-3.50404
NAV3	-0.192384	6.21685	6.16554	6.99e-07	5.22e-06	5.51985
SH2D4A	-0.192282	7.19949	4.24309	0.000178698	0.000640536	0.0369716
SDC1	-0.192097	6.66648	3.96444	0.000391722	0.00126363	-0.727634
BRD4	-0.192074	9.38414	2.46574	0.019276	0.0374508	-4.41891
RPL38	-0.192034	10.4598	3.34313	0.00213744	0.00552062	-2.36225
ESF1	-0.191951	6.23577	3.04352	0.00467268	0.0109686	-3.10404
SPACA1	-0.191873	5.36455	4.41871	0.000108391	0.00041259	0.526163
HSPA5	-0.191817	11.8493	2.65032	0.01244	0.0255955	-4.01755
CALHM2	-0.191684	9.00121	3.94003	0.00041936	0.00133749	-0.793833
CARF	-0.19166	5.52373	5.11434	1.46e-05	7.26e-05	2.50045
C14orf159	-0.191647	10.1884	2.36702	0.024209	0.0456142	-4.62551
RPP25	-0.191513	7.95941	2.98657	0.00540394	0.0124336	-3.24087
RB1	-0.19115	7.04856	3.87803	0.000498409	0.00155485	-0.96135
SH2D1A	-0.191027	6.35056	5.7752	2.15e-06	1.4e-05	4.39979
FRMD4A	-0.190962	7.29149	2.6834	0.011483	0.0238837	-3.94365
CLUHP3	-0.190882	8.44217	2.57644	0.0148501	0.0298856	-4.18047
APBA1	-0.190733	8.1662	2.75935	0.00953892	0.0204079	-3.77182
LDB3	-0.190694	10.7286	2.73257	0.0101864	0.0215994	-3.83274
RASAL1	-0.190538	9.0453	4.20954	0.000196526	0.000696994	-0.0559038
PORCN	-0.190518	8.91198	4.64989	5.59e-05	0.000232705	1.17688
DENND5B	-0.189946	5.59505	2.55682	0.0155589	0.0311053	-4.22323
ILKAP	-0.189936	8.17693	2.94014	0.00607878	0.0137744	-3.35134
CASP7	-0.189872	7.46925	2.50326	0.0176557	0.0346773	-4.33887
ZDHHC18	-0.189572	8.22828	3.85799	0.000526945	0.00163116	-1.0153
RHBDD3	-0.189324	7.7437	4.05634	0.000302778	0.00101222	-0.477219
PLCH1	-0.189286	5.81717	6.87538	9.29e-08	9.38e-07	7.53595
FZD3	-0.189202	5.51037	4.52444	8.01e-05	0.000317739	0.822903
PNRC1	-0.189123	10.8785	4.29018	0.000156334	0.000568584	0.167642
MLXIPL	-0.189031	8.43757	2.89056	0.00688673	0.0153612	-3.4682
CIB2	-0.188838	8.81385	2.90618	0.00662191	0.0148505	-3.43151
NAT6	-0.188775	8.09304	4.60895	6.28e-05	0.000257537	1.06115
TMEM257	-0.188699	5.90387	3.98358	0.000371306	0.00120694	-0.675633
MBTPS1	-0.188377	9.88864	4.09909	0.000268471	0.000910776	-0.360124
CDK17	-0.188308	8.26887	5.20576	1.12e-05	5.77e-05	2.76262
KLF3	-0.188171	8.49845	2.90324	0.00667102	0.0149472	-3.43843
TWF2	-0.188168	8.44579	2.8163	0.00828801	0.01803	-3.64109
PDE4B	-0.188139	8.24843	2.32152	0.026848	0.0499035	-4.71876
ADK	-0.188116	7.54535	3.7897	0.000636639	0.0019284	-1.19836
ARL3	-0.188088	7.89462	4.00997	0.000344856	0.00113486	-0.603805
ZBTB7C	-0.188042	5.3454	4.79186	3.71e-05	0.00016347	1.57956
NDUFB7	-0.187936	6.66459	3.91946	0.000444128	0.00140457	-0.849524
HGS	-0.187766	9.83011	3.97355	0.000381879	0.00123541	-0.702912
C7orf49	-0.187474	8.81163	5.25683	9.66e-06	5.08e-05	2.90924
PCF11	-0.187429	8.26475	3.22782	0.00289766	0.00722552	-2.65192
SLC2A2	-0.187347	5.32362	4.23066	0.000185107	0.000660839	0.00254874
PANK2	-0.187157	8.50964	2.34326	0.0255567	0.0478123	-4.67438
EXTL2	-0.186988	10.0176	2.52466	0.0167884	0.0332368	-4.29285
ATM	-0.186886	7.92424	4.01111	0.000343753	0.00113201	-0.600688
WDR74	-0.186818	7.72927	5.73645	2.41e-06	1.54e-05	4.28836
PGRMC1	-0.186773	9.63168	2.71101	0.0107372	0.0225889	-3.88153
PEA15	-0.186755	11.2959	3.49006	0.00144267	0.0039083	-1.98626
QSER1	-0.186706	6.5104	4.20587	0.000198575	0.000702856	-0.0660313
ST8SIA5	-0.186687	7.1566	4.16945	0.000220126	0.000767966	-0.166577
C11orf58	-0.186421	11.1319	3.25526	0.0026962	0.00678038	-2.58344
KLF13	-0.1862	6.1306	4.27954	0.000161131	0.000584488	0.138096
KIAA1731	-0.185959	5.29808	4.50536	8.46e-05	0.000333674	0.769243
ACBD3	-0.185861	8.23047	2.7976	0.00868062	0.0187951	-3.68418
LOC101928457	-0.18556	6.26973	6.15749	7.16e-07	5.32e-06	5.49683
UBC	-0.185557	13.9334	5.57499	3.84e-06	2.3e-05	3.82394
PLEKHA4	-0.185444	7.90338	3.38466	0.00191379	0.00500757	-2.25674
TONSL	-0.185438	5.88001	3.47718	0.00149357	0.00403652	-2.0195
EWSR1	-0.185348	8.27309	3.88794	0.000484859	0.00151601	-0.93463
DHX57	-0.185313	8.01638	4.85833	3.06e-05	0.000138057	1.76877
INPP5J	-0.185245	8.69484	2.65502	0.0122997	0.0253363	-4.00709
FBL	-0.185125	10.26	2.3239	0.0267039	0.0496518	-4.71392
RAPGEF2	-0.185078	7.64765	4.92356	2.54e-05	0.000116582	1.95475
PLCB3	-0.185011	7.41646	3.0296	0.00484227	0.0113132	-3.13762
DENND4A	-0.184936	5.43027	5.00242	2.02e-05	9.54e-05	2.18006
SKAP2	-0.184776	6.9198	4.44763	9.98e-05	0.000384697	0.607178
HLA-J	-0.184728	9.70756	2.84454	0.00772622	0.0169534	-3.57565
HECW1	-0.184523	8.09256	3.00839	0.00511175	0.0118406	-3.1886
ZNF254	-0.184401	5.33678	5.04131	1.8e-05	8.66e-05	2.29131
IL17RB	-0.184305	7.82779	3.65583	0.000919824	0.00265345	-1.55362
PRDM11	-0.184233	8.35064	3.12266	0.00381098	0.00918003	-2.9116
LSM6	-0.18405	9.11894	3.02114	0.00494809	0.0115257	-3.15798
FAM102A	-0.184035	8.73315	3.28309	0.00250562	0.00635866	-2.5137
FGFR3	-0.183727	6.93238	2.72345	0.010416	0.0219888	-3.85341
PKIG	-0.183713	11.2942	3.04617	0.00464106	0.0109088	-3.09764
MROH9	-0.183419	5.16222	6.53408	2.44e-07	2.13e-06	6.57091
DCTN4	-0.183394	9.20067	3.34542	0.00212449	0.00548946	-2.35645
DSC2	-0.183281	6.47954	4.25127	0.0001746	0.000627297	0.0596348
ASPH	-0.183211	8.08642	2.63879	0.0127905	0.0262427	-4.04317
MYO1E	-0.183164	7.37972	3.56754	0.00116994	0.00327231	-1.78511
CYTH1	-0.183023	8.39731	4.22386	0.000188709	0.000671189	-0.0162727
POU6F1	-0.183019	7.74131	5.04871	1.77e-05	8.52e-05	2.31249
ACAD10	-0.183018	8.09824	3.27465	0.00256201	0.00647834	-2.53488
HRASLS2	-0.182984	6.79979	3.93593	0.000424188	0.00134977	-0.804947
INTS12	-0.182983	8.96659	2.70703	0.010842	0.0227641	-3.89052
TRIM66	-0.182973	7.97554	3.06666	0.00440326	0.0104149	-3.04804
TMX4	-0.182867	8.90654	3.21184	0.0030215	0.00749518	-2.69166
CMKLR1	-0.182728	7.12366	3.45762	0.00157426	0.00422153	-2.06991
LMX1B	-0.182721	7.72763	2.73447	0.0101393	0.0215144	-3.82845
TCEAL1	-0.182611	9.1727	3.22671	0.00290611	0.00724224	-2.65469
ACLY	-0.182561	9.39494	3.52389	0.00131676	0.00361934	-1.89865
NCOA1	-0.182534	9.70742	4.54383	7.58e-05	0.00030268	0.877501
UROD	-0.182431	7.96476	3.44057	0.00164796	0.00439067	-2.11372
SLC2A8	-0.182355	7.56812	3.83209	0.000566187	0.0017374	-1.08487
ADAM3A	-0.182227	5.23211	5.02201	1.91e-05	9.1e-05	2.2361
ULBP2	-0.18221	6.35103	4.08665	0.00027804	0.000939132	-0.394236
IQGAP1	-0.182155	8.91066	2.57806	0.0147929	0.0298139	-4.17693
PSMC5	-0.181789	10.7716	2.62032	0.0133711	0.0272985	-4.08405
CRYAA	-0.181776	7.40582	2.9176	0.00643422	0.0144872	-3.40459
C5orf45	-0.181624	7.91101	4.16178	0.000224949	0.000781716	-0.187718
ZBTB43	-0.181376	7.95686	2.57633	0.0148539	0.0298885	-4.18071
LPCAT4	-0.181276	7.64069	4.6444	5.68e-05	0.000235539	1.16135
WDFY3	-0.181191	8.60963	4.22891	0.000186029	0.000663303	-0.00230269
DCAF13	-0.181165	5.54631	5.64544	3.13e-06	1.93e-05	4.0266
TMOD1	-0.181152	11.5441	3.01598	0.0050137	0.0116567	-3.17038
NCOA4	-0.181117	12.3062	3.13123	0.00372733	0.00901547	-2.89061
MIIP	-0.180996	9.06552	4.88401	2.84e-05	0.000129313	1.84194
AGBL3	-0.180919	4.9871	6.71698	1.45e-07	1.37e-06	7.0892
RPL23AP53	-0.180875	6.16042	4.27866	0.000161534	0.00058578	0.135651
HELZ	-0.180808	9.98076	3.01954	0.00496837	0.0115665	-3.16183
PSME4	-0.18077	8.9139	2.69375	0.0111979	0.0233809	-3.92041
HDAC6	-0.180411	8.1796	4.92402	2.53e-05	0.000116468	1.95609
FDXR	-0.180399	7.13527	4.28667	0.000157903	0.000573952	0.157882
MAGEA11	-0.180279	5.28677	5.81678	1.91e-06	1.26e-05	4.5193
RYK	-0.180136	8.71574	2.51197	0.0172977	0.0341036	-4.32016
LRP10	-0.179843	10.7219	2.82182	0.00817519	0.0178064	-3.62832
CKAP2	-0.179804	7.71987	2.79423	0.00875342	0.0189219	-3.69195
CLN6	-0.179731	7.70937	3.16432	0.00342045	0.00834966	-2.80926
GNB1	-0.179688	10.4729	2.94556	0.00599609	0.0136093	-3.33849
PPP2R4	-0.17968	9.77862	3.61254	0.00103519	0.00293575	-1.66741
ANP32A	-0.179613	8.84831	2.32559	0.026602	0.0495217	-4.71048
MAML1	-0.179374	9.63139	4.91195	2.62e-05	0.000120115	1.92165
PEX13	-0.179244	7.19305	2.79561	0.00872353	0.018865	-3.68877
RERGL	-0.179228	5.86285	2.58604	0.0145143	0.0293382	-4.15947
S1PR2	-0.179226	6.77059	4.06496	0.000295534	0.00099228	-0.453647
HIST1H3A	-0.179037	5.54706	4.73571	4.36e-05	0.000187805	1.42006
PLXNC1	-0.178896	6.67021	3.30893	0.00234023	0.00597845	-2.44867
RPS21	-0.178772	9.86204	2.3324	0.0261943	0.0488434	-4.69658
SV2B	-0.178715	7.91125	2.36418	0.024367	0.0458493	-4.63139
GAMT	-0.178608	8.95286	2.59219	0.0143028	0.0289672	-4.14599
TMEM121	-0.178565	6.57598	3.70693	0.000799648	0.00234714	-1.4186
MAN2B1	-0.178251	8.69135	2.85578	0.00751264	0.016558	-3.54949
NGLY1	-0.178238	7.72702	4.808	3.54e-05	0.000156977	1.62546
AIFM1	-0.178216	10.0083	2.39796	0.0225517	0.0429742	-4.56139
TNFRSF10C	-0.178191	5.68358	5.58969	3.68e-06	2.22e-05	3.86624
IGH	-0.178184	6.49907	3.93694	0.000422995	0.00134672	-0.802211
CMTR1	-0.178099	9.17066	2.97412	0.0055775	0.0127832	-3.27057
GRM3	-0.178076	6.09479	3.67408	0.000875009	0.00253951	-1.50547
PDE5A	-0.17805	5.57696	4.35925	0.000128432	0.000478748	0.359987
PGC	-0.178032	7.74856	3.13136	0.0037261	0.00901425	-2.89029
IL12B	-0.177904	5.245	4.77429	3.9e-05	0.000170757	1.52962
ABL1	-0.177742	10.0507	2.78806	0.00888782	0.0191735	-3.70612
C17orf59	-0.177686	8.92426	4.18601	0.000210059	0.00073799	-0.120903
GATC	-0.177642	6.19747	5.12816	1.4e-05	7.03e-05	2.54006
NUDT9	-0.177475	8.88291	2.73229	0.0101935	0.0216109	-3.83339
RUNDC3B	-0.177373	5.42558	3.65864	0.000912787	0.00263621	-1.54622
LILRB4	-0.176643	5.75384	4.70307	4.79e-05	0.000204195	1.3275
MAF	-0.176574	7.74676	2.36382	0.024387	0.04588	-4.63213
LOC643733	-0.176551	5.36596	3.47252	0.00151244	0.00408013	-2.03153
NBR2	-0.176514	6.60687	3.88444	0.000489599	0.00152929	-0.944061
RREB1	-0.176514	7.15535	4.97723	2.17e-05	0.00010174	2.10803
ZNF428	-0.17621	8.93261	2.82855	0.00803972	0.0175575	-3.61274
PIBF1	-0.176185	5.90167	2.92941	0.00624561	0.0141163	-3.37672
ZNF32	-0.17616	9.55954	2.7601	0.0095215	0.0203777	-3.77012
WAC	-0.17615	9.85404	2.84419	0.00773283	0.0169619	-3.57645
CPD	-0.176109	8.48436	2.86869	0.00727442	0.0161101	-3.5194
POMGNT1	-0.175814	8.4693	2.58161	0.0146683	0.0296158	-4.16917
DRAP1	-0.175631	9.29006	2.91626	0.00645597	0.014523	-3.40775
NFATC3	-0.175561	7.5575	4.35454	0.000130168	0.0004842	0.346844
PROC	-0.175556	6.74465	3.21463	0.00299955	0.00744668	-2.68474
ACTN3	-0.175545	7.60673	3.34265	0.00214015	0.00552531	-2.36346
MED28	-0.175506	7.92577	2.9771	0.00553557	0.0126988	-3.26348
CXCR2	-0.175178	6.68612	2.72428	0.0103951	0.0219634	-3.85155
ACTL6A	-0.175177	6.36196	3.12267	0.0038109	0.00918003	-2.91158
CCDC90B	-0.175012	9.24185	2.55564	0.0156024	0.0311772	-4.22579
CD81	-0.174829	13.3397	4.56928	7.04e-05	0.000284109	0.949217
PMAIP1	-0.174786	5.37441	2.38731	0.0231101	0.0438767	-4.58353
AP3B1	-0.174732	7.94169	4.4853	8.96e-05	0.000350394	0.712887
GEMIN4	-0.17459	8.28776	3.51157	0.00136134	0.00372457	-1.93061
MRPL24	-0.174362	10.1387	3.99065	0.000364033	0.00118789	-0.65641
HNRNPD	-0.174279	9.11082	2.8963	0.00678825	0.0151688	-3.45473
CDC20	-0.174222	6.19434	3.70779	0.000797765	0.00234327	-1.41633
YY1	-0.174082	8.82976	4.30827	0.000148497	0.000544135	0.217937
MXD3	-0.173999	8.89438	4.09287	0.000273217	0.00092435	-0.377194
RAB38	-0.173991	6.90966	2.61556	0.0135248	0.0275761	-4.09457
SEC14L2	-0.173977	6.36215	3.51994	0.0013309	0.00365011	-1.9089
TUG1	-0.173763	10.6	3.10615	0.00397727	0.00953455	-2.95197
MGC12488	-0.173753	5.73911	3.20586	0.00306913	0.00759663	-2.7065
FAM205B	-0.173738	5.67808	3.80147	0.000616258	0.00187399	-1.16689
UGP2	-0.173681	12.2938	2.79958	0.00863836	0.0187134	-3.67964
FUS	-0.173602	8.34405	4.1835	0.000211555	0.000742445	-0.127826
RFPL1S	-0.173578	5.24815	4.51494	8.23e-05	0.000325885	0.796175
NSMAF	-0.173381	9.35727	3.73033	0.000749847	0.00222617	-1.35653
C6orf48	-0.173381	10.4447	2.38825	0.0230602	0.0437953	-4.58157
TNS1	-0.173265	10.0104	3.16885	0.00338039	0.00826842	-2.7981
LTBR	-0.17321	8.84512	3.41457	0.00176681	0.00465833	-2.18035
ANKRD36BP2	-0.17297	5.03721	7.17314	4.04e-08	4.64e-07	8.36971
GRIA2	-0.172946	5.79515	3.09518	0.0040915	0.00977439	-2.97873
IL23A /// TCRBV10S1P /// TRBV21-1 /// TRBV21-1	-0.172596	7.05976	3.09063	0.00413976	0.00987071	-2.9898
ITGA1	-0.172506	5.52949	5.07351	1.64e-05	8e-05	2.38347
PLD1	-0.172283	7.38172	3.4714	0.001517	0.00408737	-2.03442
CHN2	-0.171801	7.3171	2.91281	0.00651236	0.0146313	-3.4159
MEG3	-0.17161	6.85276	3.5083	0.00137342	0.0037477	-1.93908
ANKRD46	-0.171506	8.66126	2.46898	0.0191309	0.0372039	-4.41203
SNRPB2	-0.171377	10.4387	4.10848	0.000261459	0.000891129	-0.334342
CTBP2	-0.170989	8.94175	3.98091	0.000374097	0.00121435	-0.682909
CREG1	-0.170866	11.1658	3.02324	0.00492158	0.0114688	-3.15292
HRH2	-0.170844	8.11969	3.09624	0.00408036	0.00974967	-2.97615
ATP8B3	-0.170778	6.31268	3.5202	0.00132997	0.00364838	-1.90823
RASGRP2	-0.170654	7.82617	4.53258	7.82e-05	0.000311306	0.84581
ACADL	-0.170475	6.46197	3.32534	0.00224072	0.0057574	-2.40725
ACOX1	-0.170342	6.87116	5.5609	4e-06	2.38e-05	3.78341
PKD2L2	-0.170213	5.42918	3.5087	0.00137194	0.00374529	-1.93804
HSPBP1	-0.169541	8.5398	4.0544	0.000304431	0.00101611	-0.482518
DCP1A	-0.169531	9.46125	2.79639	0.00870672	0.0188388	-3.68697
POU2F2	-0.169459	7.35642	4.02495	0.000330675	0.00109487	-0.562968
KRTAP5-8	-0.169069	9.33677	2.87481	0.00716378	0.0158906	-3.50508
UGGT2	-0.168989	8.89203	3.17641	0.00331445	0.00813571	-2.77943
C19orf66	-0.168876	9.20422	3.89782	0.000471719	0.00148014	-0.90799
RAPGEF3	-0.168816	8.44484	3.46203	0.00155569	0.00417801	-2.05854
N6AMT1	-0.168749	7.76646	3.07474	0.00431279	0.0102282	-3.02846
KPNA5	-0.168726	5.28968	3.98458	0.000370269	0.00120476	-0.672916
IL13RA1	-0.168552	8.01139	2.5119	0.0173007	0.0341042	-4.32032
NCAM1	-0.168511	9.46447	3.16587	0.0034067	0.00832265	-2.80545
PTGES2	-0.168397	9.99854	2.47218	0.0189884	0.036973	-4.40522
RUFY3	-0.168319	7.16694	4.89602	2.75e-05	0.000125256	1.87619
MYLPF	-0.16827	8.50648	3.51313	0.00135561	0.00371053	-1.92656
FLG	-0.168215	5.13439	5.47255	5.17e-06	2.96e-05	3.52928
STRA13	-0.168132	9.23056	3.5837	0.00111969	0.0031495	-1.7429
CIDEB	-0.168108	9.24668	2.72829	0.0102936	0.0217822	-3.84245
GALR2	-0.168018	5.70657	4.01859	0.000336623	0.00111249	-0.580308
TNPO2	-0.168006	8.60575	3.52447	0.00131471	0.0036153	-1.89716
BCL11A	-0.167892	8.07389	4.06468	0.000295761	0.000992675	-0.454395
TNNI2	-0.167854	6.67192	3.7556	0.00069945	0.00209211	-1.28932
VSX1	-0.16784	6.32856	3.52453	0.00131448	0.0036153	-1.89699
C16orf95	-0.167547	7.14666	3.99286	0.000361791	0.0011812	-0.650406
MED13L	-0.167519	7.76978	4.32858	0.000140156	0.000517477	0.274491
VAMP4	-0.167464	7.41592	4.6574	5.47e-05	0.000228571	1.19814
ARMCX2	-0.166885	10.6035	3.01854	0.00498109	0.0115939	-3.16423
HABP4	-0.166764	6.71266	5.48006	5.06e-06	2.91e-05	3.55086
PLEKHA2	-0.166671	7.49702	3.08844	0.00416327	0.00991912	-2.99515
ARHGAP6	-0.166653	6.71544	3.57413	0.0011492	0.00322447	-1.76791
C1GALT1	-0.166493	6.45259	3.94977	0.000408118	0.00130903	-0.767452
HOXB7	-0.16637	6.91296	5.11993	1.44e-05	7.16e-05	2.51646
TNS4	-0.166359	7.85414	2.51105	0.0173354	0.0341253	-4.32215
IGHG1	-0.16626	7.68894	3.53814	0.00126696	0.00350263	-1.86164
ARID4B	-0.166245	8.18524	3.47107	0.00151833	0.00409007	-2.03525
ETNK1	-0.16613	6.15073	2.68815	0.0113514	0.0236417	-3.93299
TMEM255A	-0.165959	5.30725	3.68642	0.000845914	0.00246682	-1.47286
BIRC7	-0.1658	7.28529	2.85894	0.00745362	0.0164425	-3.54213
ST6GAL1	-0.165741	8.1264	3.43914	0.0016543	0.00440473	-2.1174
FBXO42	-0.1655	8.71504	4.66421	5.36e-05	0.000224826	1.21742
HINT1	-0.165347	11.2536	2.51896	0.0170157	0.0336118	-4.30514
SCNN1A	-0.16534	7.87519	3.09797	0.00406217	0.00970994	-2.97193
NIPAL3	-0.165257	6.52339	4.43014	0.000104908	0.000401179	0.558168
TRPM1	-0.165144	5.03234	5.31772	8.1e-06	4.39e-05	3.08413
MTHFR	-0.165058	6.96488	3.4464	0.0016224	0.00433001	-2.09875
BAGE	-0.164949	5.32433	5.31284	8.21e-06	4.43e-05	3.07013
ZBTB14	-0.164623	6.28046	4.20738	0.00019773	0.000700263	-0.0618662
GLYAT	-0.164615	7.69822	3.05941	0.00448612	0.0105908	-3.06563
TTC39A	-0.164302	7.15321	3.57464	0.0011476	0.00322069	-1.76657
PCYT1A	-0.164279	7.71473	2.8453	0.00771149	0.0169331	-3.57387
SPTBN1	-0.164237	9.44713	3.40482	0.00181352	0.00477135	-2.2053
ZBTB33	-0.164204	5.01683	5.6721	2.9e-06	1.8e-05	4.1033
KIAA0196	-0.1642	8.81736	2.70759	0.0108271	0.0227405	-3.88925
NEU2	-0.164199	6.08271	4.35567	0.000129751	0.000483082	0.349989
FLT3LG	-0.164119	5.94674	4.70166	4.81e-05	0.00020489	1.32348
DNAJC9	-0.164025	7.61391	3.04238	0.00468637	0.0109987	-3.1068
PMVK	-0.163995	8.85226	2.72519	0.0103719	0.0219367	-3.84947
CASC1	-0.163783	5.50804	4.55643	7.31e-05	0.000293245	0.91299
UNG	-0.163617	7.57056	2.89063	0.00688551	0.0153612	-3.46804
PLXNA1	-0.163597	8.53512	3.71191	0.000788787	0.00232264	-1.4054
ACTL6B	-0.163547	6.71963	4.17066	0.000219374	0.000766328	-0.163237
LCP2	-0.163504	7.31135	2.72406	0.0104006	0.0219674	-3.85203
SH2D3A	-0.163502	6.76259	5.12009	1.44e-05	7.16e-05	2.51693
B4GALT3	-0.163395	8.59762	4.50407	8.49e-05	0.000334591	0.765617
UBR5	-0.163365	8.74238	2.67804	0.0116333	0.02416	-3.95566
SLC22A3	-0.163186	4.84091	4.39207	0.000116958	0.000440609	0.451628
LTB	-0.163133	7.93103	2.68907	0.011326	0.0236087	-3.93092
MAPKAP1	-0.162618	8.39449	2.95991	0.00578225	0.0131855	-3.30442
EIF4B	-0.162507	10.7967	2.72966	0.0102593	0.021717	-3.83936
GPD2	-0.162083	6.20345	4.73742	4.34e-05	0.000187074	1.42492
MACF1	-0.162055	11.1126	3.15599	0.00349538	0.00851582	-2.82979
CBLL1	-0.161744	5.49533	3.85908	0.000525351	0.00162745	-1.01237
LDLR	-0.161667	6.99489	2.37389	0.0238321	0.0450477	-4.61134
CENPO	-0.161552	7.18842	3.30544	0.00236196	0.00602528	-2.45747
GIT2	-0.161374	7.08234	3.89475	0.000475763	0.0014917	-0.916266
MDM4	-0.161351	5.59263	4.07569	0.00028675	0.000966709	-0.424273
CUX2	-0.161247	5.60228	3.08313	0.0042206	0.0100403	-3.00806
CLPS	-0.161148	6.46001	2.90758	0.00659854	0.0148035	-3.4282
SLC16A4	-0.161103	5.69017	2.89699	0.00677653	0.015148	-3.45311
GORASP1	-0.161028	9.26807	4.78574	3.78e-05	0.000166085	1.56217
PEBP1	-0.160835	12.1419	2.4799	0.0186489	0.0364032	-4.38878
GMNN	-0.160543	7.57697	3.57641	0.00114209	0.00320742	-1.76195
CDR1	-0.160498	5.04088	4.6971	4.88e-05	0.000207098	1.31057
TNKS	-0.160495	7.31471	5.66847	2.93e-06	1.82e-05	4.09286
POGK	-0.160377	9.86029	3.8451	0.000546127	0.00168279	-1.04994
CXCL11	-0.160359	5.0307	2.42266	0.0213032	0.0408964	-4.50977
C8orf44	-0.160357	6.74367	2.88866	0.00691963	0.0154263	-3.47266
KIAA0368	-0.160252	8.60397	2.79182	0.00880563	0.0190194	-3.69748
IL18	-0.160223	5.209	2.636	0.0128767	0.0263804	-4.04936
SCAI	-0.160161	5.22545	3.9996	0.000355019	0.00116307	-0.63204
MCF2L2	-0.16013	4.76981	4.27001	0.000165555	0.000597741	0.111619
VPS13D	-0.159671	8.52222	4.47371	9.26e-05	0.000360517	0.680325
TPCN1	-0.159083	10.9018	2.40246	0.0223192	0.0425966	-4.55201
PAQR3	-0.158733	5.93135	2.76813	0.00933521	0.0200204	-3.75177
ORC2	-0.158726	7.82309	2.43977	0.0204759	0.0394976	-4.47382
DERL2	-0.158672	8.37781	2.88084	0.00705656	0.0156949	-3.49098
TMEM70	-0.158647	8.28054	4.0972	0.000269899	0.000915122	-0.365294
PRRC2B	-0.158578	9.92975	4.40392	0.000113068	0.0004279	0.48477
ZNF780B	-0.158375	5.18346	4.39722	0.000115251	0.000435364	0.466038
JMJD6	-0.158314	7.91646	2.73962	0.0100122	0.0212845	-3.81676
ERI2	-0.158278	7.08964	2.56704	0.0151857	0.0304425	-4.20097
POU1F1	-0.158122	5.02458	5.06952	1.66e-05	8.08e-05	2.37205
CHM	-0.157994	6.17276	2.73776	0.0100578	0.0213633	-3.82097
HYOU1	-0.157513	11.02	2.47281	0.0189607	0.0369249	-4.40389
ARHGEF18	-0.157297	9.06481	2.92948	0.00624455	0.0141163	-3.37656
SEMA6A	-0.157255	7.114	3.55839	0.00119933	0.0033387	-1.80894
ISOC2	-0.157204	8.59272	2.84498	0.00771772	0.0169438	-3.57462
PTH	-0.15701	4.98277	4.86187	3.03e-05	0.000136805	1.77883
CUL9	-0.156961	8.0842	3.40776	0.00179931	0.00473869	-2.19778
PROSC	-0.15668	9.02774	3.40639	0.00180592	0.00475337	-2.20129
ZNF132	-0.156598	6.46732	2.76232	0.00946959	0.0202805	-3.76505
LINC01361	-0.156287	5.47861	4.58855	6.66e-05	0.000271283	1.00358
TRRAP	-0.155998	8.35229	3.12297	0.00380795	0.00917648	-2.91084
PUM2	-0.155838	10.4554	2.66981	0.0118674	0.0245886	-3.97407
NFYB	-0.155808	7.88835	2.32066	0.0269004	0.0499723	-4.72052
POMT2	-0.155735	8.6106	3.09409	0.00410304	0.00979254	-2.98139
TOMM40	-0.155688	8.81174	2.75047	0.00974926	0.020797	-3.79207
ZFP2	-0.155636	5.33349	4.35022	0.00013178	0.000489316	0.334799
MSTN	-0.154833	4.83829	5.83285	1.82e-06	1.21e-05	4.56551
CELA2B	-0.154777	5.9433	3.02558	0.00489225	0.0114192	-3.14729
ORC5	-0.154653	6.01757	4.70429	4.78e-05	0.000203549	1.33095
HEXIM1	-0.154305	8.64201	2.78309	0.00899747	0.0193764	-3.71752
ACTC1	-0.154172	14.0229	3.76258	0.000686113	0.00205817	-1.27072
POLR3G	-0.154168	5.40749	5.50536	4.7e-06	2.73e-05	3.62364
TRIM68	-0.154059	9.20314	2.70017	0.0110246	0.0230906	-3.90598
TNFRSF8	-0.153994	7.55261	2.74823	0.00980311	0.0208975	-3.79718
SLC48A1	-0.153946	8.31373	3.84287	0.000549506	0.00169172	-1.05591
SNAPC3	-0.153915	7.02855	3.94152	0.000417623	0.00133264	-0.789805
CSNK1D	-0.153886	8.48161	4.37115	0.00012415	0.000465019	0.393188
FARSA	-0.153717	8.46984	2.98931	0.00536637	0.012354	-3.23431
SLC35F5	-0.153687	5.01623	4.57638	6.9e-05	0.000279286	0.969235
SMO	-0.153548	8.52833	2.85073	0.00760798	0.0167324	-3.56126
BRD3	-0.153484	9.96703	2.72298	0.0104282	0.0220107	-3.85449
EIF5A2	-0.153379	5.65841	4.10886	0.000261183	0.000890432	-0.333311
SRSF5	-0.153172	10.5603	2.46171	0.0194577	0.0377329	-4.42744
ZNF140	-0.153071	7.27319	3.22959	0.00288422	0.00719634	-2.6475
TOE1	-0.153029	8.41932	3.6827	0.000854586	0.00249014	-1.4827
KIAA1107	-0.153024	5.30328	4.39464	0.000116102	0.000438046	0.45883
RAB14	-0.152959	7.89178	3.81394	0.000595363	0.00181794	-1.13351
LSS	-0.152905	8.13097	3.52881	0.00129936	0.00358165	-1.88589
FBXO31	-0.152853	8.50295	2.9477	0.00596374	0.0135522	-3.33342
NCAN	-0.152817	7.66416	2.93872	0.00610058	0.0138162	-3.35469
COIL	-0.152709	7.43568	3.73276	0.000744853	0.00221458	-1.35007
CCDC170	-0.15268	6.84813	3.62673	0.000995914	0.0028419	-1.63018
GRIK5	-0.152658	9.01003	3.14986	0.00355146	0.00863212	-2.84486
MC5R	-0.152625	7.57927	2.34693	0.025344	0.0474932	-4.66685
FAM168B	-0.152525	10.4961	2.69217	0.011241	0.0234511	-3.92396
LANCL1	-0.152262	9.40638	3.31583	0.00229789	0.00588604	-2.43127
HNRNPUL1	-0.152249	9.16948	3.10796	0.00395873	0.00949708	-2.94756
MYCN	-0.152208	6.67733	4.17051	0.000219471	0.000766328	-0.16367
CREBBP	-0.152147	8.09649	3.85015	0.000538522	0.00166451	-1.03636
KCNQ3	-0.151996	7.63832	2.58353	0.0146012	0.0294898	-4.16496
APEX1	-0.15164	11.1026	2.83775	0.00785787	0.0172058	-3.59141
CPPED1	-0.1516	5.25152	3.63136	0.00098341	0.00281074	-1.61801
APOBEC3F	-0.151533	6.09386	3.32279	0.0022559	0.00578804	-2.41369
FBXO24	-0.151525	6.27058	2.85102	0.00760244	0.0167245	-3.56058
CENPN	-0.151323	6.18442	4.70693	4.74e-05	0.000202218	1.33843
OBSCN	-0.151155	8.53506	3.53412	0.00128083	0.00353625	-1.8721
AKAP6	-0.151003	7.42452	2.90469	0.00664675	0.0148955	-3.43502
NGFRAP1	-0.150829	13.0096	2.67619	0.0116855	0.0242482	-3.9598
OLFM4	-0.150656	5.10675	4.99223	2.08e-05	9.8e-05	2.15091
PTGES	-0.150613	8.45896	3.55906	0.00119716	0.00333641	-1.80721
USP32	-0.150334	6.98449	3.62903	0.000989679	0.00282541	-1.62413
CYHR1	-0.15028	7.44764	3.27384	0.00256745	0.00648947	-2.5369
KCND2	-0.150211	4.86486	5.69381	2.72e-06	1.7e-05	4.16573
NPR2	-0.150105	8.32801	3.72953	0.000751502	0.00222954	-1.35866
PTH1R	-0.150024	7.32627	2.58098	0.0146901	0.029655	-4.17053
PRKAR2A	-0.149953	8.90927	2.32398	0.0266989	0.04965	-4.71376
SLC26A10	-0.149935	7.72483	2.57135	0.0150308	0.0301808	-4.19157
STAT1	-0.149739	8.62523	2.69574	0.0111438	0.0232954	-3.91593
FCRL2	-0.149694	7.35427	2.41426	0.0217208	0.0415888	-4.52738
POLR2L	-0.149599	9.5809	3.03201	0.00481249	0.0112521	-3.13181
SPTSSA	-0.149244	8.59324	2.50016	0.0177845	0.0348821	-4.3455
STOM	-0.149098	9.03842	3.84957	0.000539397	0.00166639	-1.03793
NBN	-0.148605	7.36134	2.77697	0.00913433	0.0196405	-3.73156
ALPPL2	-0.148538	8.0909	3.92382	0.000438763	0.00138973	-0.837732
SOS2	-0.148441	7.54984	3.69823	0.000818975	0.00239819	-1.44165
KCNA1	-0.148411	7.02514	2.6645	0.012021	0.0248634	-3.98594
HIST3H2A	-0.148347	8.84444	3.29679	0.00241659	0.00615074	-2.47925
SPTBN4	-0.148311	8.80215	2.45546	0.0197428	0.038238	-4.44068
XCL1	-0.148136	6.44831	3.0084	0.00511164	0.0118406	-3.18858
SYNRG	-0.148117	8.43738	3.22695	0.00290426	0.00723907	-2.65408
TYR	-0.148097	7.68989	2.41436	0.0217156	0.0415853	-4.52717
RNLS	-0.148092	6.1182	3.66883	0.000887684	0.00257089	-1.51934
PDE3B	-0.148042	7.59867	2.45629	0.019705	0.0381708	-4.43894
BCR	-0.147879	8.39381	3.41688	0.00175594	0.0046336	-2.17445
LOC1720	-0.147853	5.09981	4.43982	0.000102045	0.000392163	0.585293
OLAH	-0.147759	5.35968	4.83703	3.26e-05	0.000145864	1.7081
TSPYL4	-0.147712	10.1534	2.55518	0.0156196	0.0312066	-4.2268
PRG2	-0.147551	6.58175	2.83521	0.00790771	0.0173058	-3.59731
KALRN	-0.147545	6.92689	3.19981	0.00311811	0.00770252	-2.72153
TTF2	-0.147535	5.25356	4.35438	0.000130226	0.000484272	0.346406
GPHN	-0.147277	8.60101	2.40959	0.0219555	0.0419735	-4.53712
SPOCK3	-0.147191	5.08085	4.77265	3.92e-05	0.000171385	1.52496
PTPRCAP	-0.147056	7.62371	2.86734	0.00729896	0.0161587	-3.52254
FAM66D	-0.147041	6.02993	3.49927	0.00140727	0.00382913	-1.96244
SLC43A1	-0.147028	8.70848	3.18819	0.00321417	0.00792089	-2.75031
DHX30	-0.146837	9.24844	2.7173	0.0105737	0.0222951	-3.86732
PRPS1L1	-0.146772	5.88237	3.24339	0.00278168	0.00697414	-2.61311
AK5	-0.146588	7.21045	3.18512	0.00323999	0.00797659	-2.75789
MS4A2	-0.146525	6.07099	3.43344	0.00167978	0.0044649	-2.13202
RBM7	-0.146458	9.30572	2.88389	0.00700284	0.0155978	-3.48384
RHAG	-0.146434	7.06176	3.24402	0.00277702	0.00696527	-2.61152
CAPN1	-0.146114	8.5843	3.04756	0.00462457	0.0108845	-3.09429
SLC6A20	-0.146045	6.1412	3.01285	0.00505395	0.0117305	-3.1779
SDHD	-0.145998	8.57301	4.15815	0.000227272	0.000787585	-0.19774
CNOT8	-0.145991	7.94242	3.18192	0.00326716	0.00803393	-2.76581
ZNF165	-0.145614	5.31669	3.92843	0.000433154	0.00137337	-0.825246
LOC100996843	-0.14559	5.28323	3.16993	0.00337089	0.00824815	-2.79544
VIPAS39	-0.145348	8.94611	2.90292	0.00667639	0.0149565	-3.43918
RAB11FIP5	-0.145323	8.92453	3.77244	0.000667712	0.00201026	-1.24444
ZSCAN18	-0.145275	9.02833	2.40387	0.0222471	0.042472	-4.54908
LRRC19	-0.145101	4.98843	5.67294	2.89e-06	1.8e-05	4.10572
CANX	-0.145092	11.849	2.47484	0.0188708	0.0367613	-4.39956
TOPORS	-0.145023	6.03415	2.36586	0.0242734	0.045694	-4.62791
MGAM	-0.144986	5.7246	4.01652	0.00033858	0.00111806	-0.585944
SGSH	-0.144912	8.55839	3.02099	0.00494999	0.011528	-3.15834
KDM4C	-0.144866	7.10032	4.87244	2.94e-05	0.000133126	1.80895
PPM1E	-0.144819	6.63135	2.75444	0.0096548	0.0206238	-3.78303
WDR76	-0.144807	6.30357	3.43389	0.00167774	0.0044614	-2.13086
SHH	-0.144804	6.15833	2.94065	0.00607085	0.0137589	-3.35011
PTK7	-0.144765	8.25005	2.73184	0.0102048	0.0216292	-3.83442
FIP1L1	-0.144673	5.86049	2.59235	0.014297	0.0289604	-4.14562
VGLL3	-0.144505	5.96842	2.54076	0.0161623	0.0321666	-4.25808
MPZL1	-0.144468	8.74714	2.87742	0.00711718	0.0158127	-3.49898
ZFAND5	-0.144459	9.38855	2.76294	0.00945516	0.0202601	-3.76363
CACNA1G	-0.144352	6.86842	3.82372	0.000579464	0.00177422	-1.10731
KLHL12	-0.144307	8.17796	2.98777	0.00538748	0.0124003	-3.238
TMEM143	-0.144216	7.08208	3.49715	0.00141534	0.00384434	-1.96792
WAPAL	-0.144153	7.43542	2.40061	0.0224143	0.0427387	-4.55586
L1TD1	-0.144132	6.17293	3.136	0.00368158	0.00891428	-2.87892
FAM65B	-0.14404	6.31576	3.28113	0.00251863	0.00638688	-2.51863
CLK2	-0.144004	9.61694	2.73031	0.0102428	0.0216897	-3.83787
NRP1	-0.143905	8.68697	2.84037	0.00780684	0.0171061	-3.58533
LEMD3	-0.143782	8.9836	2.42209	0.0213315	0.0409382	-4.51098
LCMT2	-0.143703	7.16507	3.72988	0.000750774	0.00222791	-1.35772
DPY19L1	-0.143567	7.07734	3.67611	0.000870153	0.0025266	-1.50011
IL3RA	-0.143536	7.88528	3.10284	0.00401138	0.00960333	-2.96004
LPIN2	-0.14339	8.66742	3.71624	0.000779446	0.00230363	-1.3939
[truncated: 60,228 more rows]
