# Supplementary material for: CXCL12/CXCR4 axis as a key mediator in atrial fibrillation via bioinformatics analysis and functional identification
Source: Cell Death Dis. 2021 Aug 27;12(9):813. doi: 10.1038/s41419-021-04109-5 (PMC8397768; doi:10.1038/s41419-021-04109-5)
Supplement: Supplementary file 5 [file 41419_2021_4109_MOESM5_ESM.xlsx]

## Sheet: Sheet1
	Supplementary file 5: The 35 robust differentially expressed genes by RRA analysis
	Name	Pvalue	adjPvalue	logFC
	FCGR3B	7.3049e-12	1.49013e-07	1.69488
	IGFBP2	3.0141e-09	2.04949e-05	1.4536
	S100A12	1.20146e-07	0.000408477	1.38557
	DHRS9	4.29125e-09	2.18843e-05	1.37718
	NPPB	7.36027e-10	7.50711e-06	1.37647
	S100A9	8.58364e-06	0.0084062	1.24258
	RPL3L	5.8837e-06	0.00666786	1.15264
	COMP	7.83376e-09	3.19602e-05	1.1354
	S100A8	1.0089e-05	0.00935477	1.06276
	CHGB	1.5869e-07	0.000462444	1.06048
	CLC	1.45234e-05	0.0123443	0.969067
	CRLF1	4.26572e-06	0.00511861	0.95721
	LBH	9.23844e-07	0.00209394	0.947077
	UNC5B-AS1	7.51297e-05	0.0478929	0.945825
	CXCR4	5.152e-07	0.0013137	0.943518
	DGKI	2.60965e-06	0.00443619	0.918641
	LOC101927990	1.2004e-05	0.0106465	0.898009
	TMEM159	4.2128e-06	0.00511861	0.883855
	CXCL12	1.10691e-06	0.00225798	0.882623
	HLA-DRA	2.61403e-05	0.0213295	0.871828
	RGS18	5.44789e-05	0.0393286	0.866139
	COL21A1	6.57531e-06	0.00705946	0.864861
	HLA-DQA1	4.7969e-05	0.0362414	0.85885
	SERPINE1	3.71114e-06	0.0050469	0.835486
	TIMP1	3.46972e-06	0.0050469	0.830453
	ASPN	3.73872e-05	0.0293332	0.81638
	FCGBP	2.55358e-06	0.00443619	0.779964
	P2RX5	3.34752e-06	0.0050469	0.777058
	UBE2S	6.69254e-05	0.0440391	0.755651
	SERPINH1	6.59431e-05	0.0440391	0.743108
	POLR3D	5.5911e-05	0.0393286	0.728317
	RELN	8.65387e-06	0.0084062	0.667077
	TNNI1	1.20146e-07	0.00122543	-0.830618
	CEL	5.83758e-08	0.00119081	-0.651386
	DNER	1.08629e-06	0.00369321	-0.564433
