# Supplementary material for: CXCL12/CXCR4 axis as a key mediator in atrial fibrillation via bioinformatics analysis and functional identification
Source: Cell Death Dis. 2021 Aug 27;12(9):813. doi: 10.1038/s41419-021-04109-5 (PMC8397768; doi:10.1038/s41419-021-04109-5)
Supplement: Supplementary file 6 [file 41419_2021_4109_MOESM6_ESM.xlsx]

## Sheet: GO and KEGG
Supplementary file 6A: Gene Ontology functional enrichment of 35 DEGs
ONTOLOGY	ID	Description	pvalue	p.adjust	qvalue	geneID
BP	GO:0048705	skeletal system morphogenesis	0.00714813	0.0723656	0.04949	COMP/SERPINH1/COL21A1
BP	GO:0051346	negative regulation of hydrolase activity	0.0070692	0.072312	0.0494534	SERPINE1/SERPINH1/TIMP1/DGKI
BP	GO:1903036	positive regulation of response to wounding	0.00669031	0.0691566	0.0472955	SERPINE1/CXCR4
BP	GO:0061844	antimicrobial humoral immune response mediated by antimicrobial peptide	0.00651619	0.0680734	0.0465546	S100A12/S100A9
BP	GO:0051057	positive regulation of small GTPase mediated signal transduction	0.00617432	0.0651955	0.0445865	RELN/DGKI
BP	GO:0051966	regulation of synaptic transmission, glutamatergic	0.00600658	0.0641137	0.0438466	RELN/DGKI
BP	GO:0051090	regulation of DNA-binding transcription factor activity	0.00542443	0.0595266	0.0407096	RELN/S100A12/S100A9/S100A8
BP	GO:0050920	regulation of chemotaxis	0.00547633	0.0595266	0.0407096	SERPINE1/CXCR4/CXCL12
BP	GO:0060348	bone development	0.00547633	0.0595266	0.0407096	COMP/SERPINH1/COL21A1
BP	GO:0048747	muscle fiber development	0.00551621	0.0595266	0.0407096	COMP/DNER
BP	GO:0043062	extracellular structure organization	0.00499502	0.0564358	0.0385958	SERPINE1/COMP/SERPINH1/TIMP1
BP	GO:0009612	response to mechanical stimulus	0.00499992	0.0564358	0.0385958	CXCR4/IGFBP2/CXCL12
BP	GO:0090303	positive regulation of wound healing	0.00459397	0.0530738	0.0362966	SERPINE1/CXCR4
BP	GO:2001244	positive regulation of intrinsic apoptotic signaling pathway	0.00459397	0.0530738	0.0362966	S100A9/S100A8
BP	GO:2001233	regulation of apoptotic signaling pathway	0.00435679	0.0515466	0.0352522	SERPINE1/CXCL12/S100A9/S100A8
BP	GO:0031346	positive regulation of cell projection organization	0.00353998	0.043332	0.0296343	CXCR4/RELN/CXCL12/S100A9
BP	GO:0030199	collagen fibril organization	0.00361835	0.043332	0.0296343	COMP/SERPINH1
BP	GO:1900047	negative regulation of hemostasis	0.00361835	0.043332	0.0296343	SERPINE1/COMP
BP	GO:0045666	positive regulation of neuron differentiation	0.00315863	0.0392629	0.0268515	CXCR4/RELN/CXCL12/S100A9
BP	GO:0030198	extracellular matrix organization	0.0030679	0.038624	0.0264145	SERPINE1/COMP/SERPINH1/TIMP1
BP	GO:0018198	peptidyl-cysteine modification	0.00275317	0.0351119	0.0240126	S100A9/S100A8
BP	GO:0098868	bone growth	0.00275317	0.0351119	0.0240126	COMP/COL21A1
BP	GO:0071675	regulation of mononuclear cell migration	0.00263874	0.0345499	0.0236283	SERPINE1/CXCL12
BP	GO:2001242	regulation of intrinsic apoptotic signaling pathway	0.00254042	0.033712	0.0230553	CXCL12/S100A9/S100A8
BP	GO:0007599	hemostasis	0.00233048	0.0325111	0.022234	SERPINE1/COMP/P2RX5/DGKI
BP	GO:0050817	coagulation	0.00235534	0.0325111	0.022234	SERPINE1/COMP/P2RX5/DGKI
BP	GO:0003416	endochondral bone growth	0.00241681	0.0325111	0.022234	COMP/COL21A1
BP	GO:0050982	detection of mechanical stimulus	0.00241681	0.0325111	0.022234	CXCR4/CXCL12
BP	GO:0007596	blood coagulation	0.00220892	0.0317779	0.0217326	SERPINE1/COMP/P2RX5/DGKI
BP	GO:0007159	leukocyte cell-cell adhesion	0.00223287	0.0317779	0.0217326	IGFBP2/CXCL12/S100A9/S100A8
BP	GO:0050798	activated T cell proliferation	0.00210141	0.0307998	0.0210636	IGFBP2/CLC
BP	GO:0042742	defense response to bacterium	0.00206893	0.0307832	0.0210523	SERPINE1/S100A12/S100A9/S100A8
BP	GO:0001941	postsynaptic membrane organization	0.00200097	0.03023	0.020674	RELN/CEL
BP	GO:0051092	positive regulation of NF-kappaB transcription factor activity	0.00190079	0.0291653	0.0199458	S100A12/S100A9/S100A8
BP	GO:0007568	aging	0.0018707	0.0291591	0.0199416	SERPINE1/COMP/TIMP1/IGFBP2
BP	GO:0055069	zinc ion homeostasis	0.00180717	0.0286232	0.0195751	S100A9/S100A8
BP	GO:0046006	regulation of activated T cell proliferation	0.00171382	0.0275897	0.0188683	IGFBP2/CLC
BP	GO:0060078	regulation of postsynaptic membrane potential	0.00159063	0.0265695	0.0181706	RELN/P2RX5/DGKI
BP	GO:0003417	growth plate cartilage development	0.00162286	0.0265695	0.0181706	COMP/COL21A1
BP	GO:0006882	cellular zinc ion homeostasis	0.00162286	0.0265695	0.0181706	S100A9/S100A8
BP	GO:0097530	granulocyte migration	0.00162339	0.0265695	0.0181706	S100A12/S100A9/S100A8
BP	GO:0050921	positive regulation of chemotaxis	0.00143308	0.0251301	0.0171862	SERPINE1/CXCR4/CXCL12
BP	GO:0042063	gliogenesis	0.00128901	0.0230148	0.0157395	CXCR4/RELN/DNER/S100A8
BP	GO:0072503	cellular divalent inorganic cation homeostasis	0.00121151	0.0220315	0.0150671	CXCR4/P2RX5/CXCL12/S100A9/S100A8
BP	GO:1990266	neutrophil migration	0.000972259	0.0212596	0.0145392	S100A12/S100A9/S100A8
BP	GO:0045927	positive regulation of growth	0.000989667	0.0212596	0.0145392	CXCR4/CXCL12/S100A9/S100A8
BP	GO:0061448	connective tissue development	0.00103106	0.0212596	0.0145392	COMP/SERPINH1/TIMP1/COL21A1
BP	GO:0050974	detection of mechanical stimulus involved in sensory perception	0.00105343	0.0212596	0.0145392	CXCR4/CXCL12
BP	GO:0019730	antimicrobial humoral response	0.00107062	0.0212596	0.0145392	S100A12/S100A9/S100A8
BP	GO:0002062	chondrocyte differentiation	0.00109616	0.0212596	0.0145392	COMP/SERPINH1/COL21A1
BP	GO:0071621	granulocyte chemotaxis	0.00109616	0.0212596	0.0145392	S100A12/S100A9/S100A8
BP	GO:0016049	cell growth	0.00111613	0.0212596	0.0145392	CXCR4/NPPB/CXCL12/S100A9/S100A8
BP	GO:0003413	chondrocyte differentiation involved in endochondral bone morphogenesis	0.00112751	0.0212596	0.0145392	SERPINH1/COL21A1
BP	GO:0010976	positive regulation of neuron projection development	0.00114741	0.0212596	0.0145392	CXCR4/RELN/CXCL12/S100A9
BP	GO:0051091	positive regulation of DNA-binding transcription factor activity	0.000872527	0.0200932	0.0137415	RELN/S100A12/S100A9/S100A8
BP	GO:0060349	bone morphogenesis	0.000879844	0.0200932	0.0137415	COMP/SERPINH1/COL21A1
BP	GO:0052547	regulation of peptidase activity	0.00082178	0.0196826	0.0134607	SERPINE1/SERPINH1/TIMP1/S100A9/S100A8
BP	GO:0090025	regulation of monocyte chemotaxis	0.000781626	0.0191889	0.0131231	SERPINE1/CXCL12
BP	GO:0099565	chemical synaptic transmission, postsynaptic	0.000752038	0.0189359	0.0129501	RELN/P2RX5/DGKI
BP	GO:0003433	chondrocyte development involved in endochondral bone morphogenesis	0.00071984	0.0186022	0.0127218	SERPINH1/COL21A1
BP	GO:0071677	positive regulation of mononuclear cell migration	0.00071984	0.0186022	0.0127218	SERPINE1/CXCL12
BP	GO:0060055	angiogenesis involved in wound healing	0.000660536	0.0183804	0.0125701	SERPINE1/CXCR4
BP	GO:0030593	neutrophil chemotaxis	0.000673823	0.0183804	0.0125701	S100A12/S100A9/S100A8
BP	GO:0052548	regulation of endopeptidase activity	0.000622404	0.0179765	0.0122939	SERPINE1/SERPINH1/TIMP1/S100A9/S100A8
BP	GO:0060079	excitatory postsynaptic potential	0.000601015	0.0178847	0.0122312	RELN/P2RX5/DGKI
BP	GO:0050951	sensory perception of temperature stimulus	0.000549406	0.0173337	0.0118543	CXCR4/CXCL12
BP	GO:0001558	regulation of cell growth	0.000564847	0.0173337	0.0118543	CXCR4/NPPB/CXCL12/S100A9/S100A8
BP	GO:0071674	mononuclear cell migration	0.000441583	0.0146744	0.0100356	SERPINE1/S100A12/CXCL12
BP	GO:0010001	glial cell differentiation	0.000444269	0.0146744	0.0100356	CXCR4/RELN/DNER/S100A8
BP	GO:0016048	detection of temperature stimulus	0.0004483	0.0146744	0.0100356	CXCR4/CXCL12
BP	GO:0090026	positive regulation of monocyte chemotaxis	0.000401526	0.0146037	0.00998728	SERPINE1/CXCL12
BP	GO:0051216	cartilage development	0.000378796	0.0143068	0.00978428	COMP/SERPINH1/TIMP1/COL21A1
BP	GO:0051238	sequestering of metal ion	0.000315575	0.0123958	0.00847734	S100A9/S100A8
BP	GO:0060350	endochondral bone morphogenesis	0.000238287	0.0113099	0.00773474	COMP/SERPINH1/COL21A1
BP	GO:0002523	leukocyte migration involved in inflammatory response	0.000239807	0.0113099	0.00773474	S100A9/S100A8
BP	GO:0017014	protein nitrosylation	0.000276414	0.0113099	0.00773474	S100A9/S100A8
BP	GO:0018119	peptidyl-cysteine S-nitrosylation	0.000276414	0.0113099	0.00773474	S100A9/S100A8
BP	GO:0050961	detection of temperature stimulus involved in sensory perception	0.000276414	0.0113099	0.00773474	CXCR4/CXCL12
BP	GO:0050965	detection of temperature stimulus involved in sensory perception of pain	0.000276414	0.0113099	0.00773474	CXCR4/CXCL12
BP	GO:0050966	detection of mechanical stimulus involved in sensory perception of pain	0.000205762	0.0112254	0.00767695	CXCR4/CXCL12
BP	GO:0061042	vascular wound healing	0.000205762	0.0112254	0.00767695	SERPINE1/CXCR4
BP	GO:0050900	leukocyte migration	0.000147485	0.0106968	0.00731544	SERPINE1/CXCR4/S100A12/CXCL12/S100A9/S100A8
BP	GO:0030307	positive regulation of cell growth	0.00016845	0.0106968	0.00731544	CXCR4/CXCL12/S100A9/S100A8
BP	GO:0002548	monocyte chemotaxis	0.000168858	0.0106968	0.00731544	SERPINE1/S100A12/CXCL12
BP	GO:0070486	leukocyte aggregation	0.000174286	0.0106968	0.00731544	S100A9/S100A8
BP	GO:0009620	response to fungus	8.66913e-05	0.0103822	0.00710025	S100A12/S100A9/S100A8
BP	GO:0022029	telencephalon cell migration	0.000108249	0.0103822	0.00710025	CXCR4/RELN/CXCL12
BP	GO:0050729	positive regulation of inflammatory response	0.00011484	0.0103822	0.00710025	SERPINE1/S100A12/S100A9/S100A8
BP	GO:0021885	forebrain cell migration	0.000126523	0.0103822	0.00710025	CXCR4/RELN/CXCL12
BP	GO:0001764	neuron migration	0.00012687	0.0103822	0.00710025	CXCR4/RELN/DNER/CXCL12
BP	GO:0060351	cartilage development involved in endochondral bone morphogenesis	6.39647e-05	0.00956081	0.00653853	COMP/SERPINH1/COL21A1
BP	GO:0002063	chondrocyte development	6.81524e-05	0.00956081	0.00653853	COMP/SERPINH1/COL21A1
BP	GO:0050832	defense response to fungus	3.92824e-05	0.00771506	0.00527625	S100A12/S100A9/S100A8
BP	GO:0097529	myeloid leukocyte migration	2.29861e-05	0.00564309	0.00385924	SERPINE1/S100A12/CXCL12/S100A9/S100A8
BP	GO:0060326	cell chemotaxis	9.2692e-06	0.00428291	0.00292903	SERPINE1/CXCR4/S100A12/CXCL12/S100A9/S100A8
BP	GO:0032103	positive regulation of response to external stimulus	1.30842e-05	0.00428291	0.00292903	SERPINE1/CXCR4/S100A12/CXCL12/S100A9/S100A8
BP	GO:0030595	leukocyte chemotaxis	1.59832e-06	0.00156955	0.0010734	SERPINE1/CXCR4/S100A12/CXCL12/S100A9/S100A8
CC	GO:0031091	platelet alpha granule	0.0101365	0.0634049	0.0451126	SERPINE1/TIMP1
CC	GO:0032588	trans-Golgi network membrane	0.010351	0.0634049	0.0451126	HLA-DQA1/HLA-DRA
CC	GO:0030134	COPII-coated ER to Golgi transport vesicle	0.0105675	0.0634049	0.0451126	HLA-DQA1/HLA-DRA
CC	GO:0031093	platelet alpha granule lumen	0.00561145	0.0404024	0.0287464	SERPINE1/TIMP1
CC	GO:0012507	ER to Golgi transport vesicle membrane	0.00482438	0.0383968	0.0273194	HLA-DQA1/HLA-DRA
CC	GO:0045334	clathrin-coated endocytic vesicle	0.00497737	0.0383968	0.0273194	HLA-DQA1/HLA-DRA
CC	GO:0031227	intrinsic component of endoplasmic reticulum membrane	0.00230912	0.0221332	0.0157478	HLA-DQA1/DHRS9/HLA-DRA
CC	GO:0030669	clathrin-coated endocytic vesicle membrane	0.00245924	0.0221332	0.0157478	HLA-DQA1/HLA-DRA
CC	GO:0030176	integral component of endoplasmic reticulum membrane	0.00199182	0.0215116	0.0153056	HLA-DQA1/DHRS9/HLA-DRA
CC	GO:0005788	endoplasmic reticulum lumen	0.00169161	0.0202994	0.014443	SERPINH1/TIMP1/CHGB/COL21A1
CC	GO:0071556	integral component of lumenal side of endoplasmic reticulum membrane	0.00107213	0.0144737	0.0102981	HLA-DQA1/HLA-DRA
CC	GO:0098553	lumenal side of endoplasmic reticulum membrane	0.00107213	0.0144737	0.0102981	HLA-DQA1/HLA-DRA
CC	GO:0042611	MHC protein complex	0.000795536	0.0143196	0.0101884	HLA-DQA1/HLA-DRA
CC	GO:0042613	MHC class II protein complex	0.000321227	0.00693851	0.00493676	HLA-DQA1/HLA-DRA
CC	GO:0034774	secretory granule lumen	0.000180948	0.00629265	0.00447723	SERPINE1/S100A12/TIMP1/S100A9/S100A8
CC	GO:0060205	cytoplasmic vesicle lumen	0.000229897	0.00629265	0.00447723	SERPINE1/S100A12/TIMP1/S100A9/S100A8
CC	GO:0031983	vesicle lumen	0.000233061	0.00629265	0.00447723	SERPINE1/S100A12/TIMP1/S100A9/S100A8
CC	GO:0062023	collagen-containing extracellular matrix	7.44433e-10	8.03988e-08	5.72038e-08	SERPINE1/COMP/SERPINH1/TIMP1/ASPN/CXCL12/COL21A1/CLC/S100A9/S100A8
MF	GO:0061134	peptidase regulator activity	0.00775875	0.0541658	0.0326431	SERPINE1/SERPINH1/TIMP1
MF	GO:0005125	cytokine activity	0.00785611	0.0541658	0.0326431	TIMP1/CXCL12/CRLF1
MF	GO:0033293	monocarboxylic acid binding	0.00632432	0.0487345	0.0293699	S100A9/S100A8
MF	GO:0004857	enzyme inhibitor activity	0.00499627	0.040907	0.0246527	SERPINE1/SERPINH1/TIMP1/DGKI
MF	GO:0004866	endopeptidase inhibitor activity	0.00417037	0.0406354	0.024489	SERPINE1/SERPINH1/TIMP1
MF	GO:0030414	peptidase inhibitor activity	0.00465291	0.0406354	0.024489	SERPINE1/SERPINH1/TIMP1
MF	GO:0061135	endopeptidase regulator activity	0.00465291	0.0406354	0.024489	SERPINE1/SERPINH1/TIMP1
MF	GO:0005201	extracellular matrix structural constituent	0.00341707	0.037303	0.0224807	COMP/ASPN/COL21A1
MF	GO:1901567	fatty acid derivative binding	0.00123652	0.0220932	0.0133145	S100A9/S100A8
MF	GO:0042605	peptide antigen binding	0.00151581	0.0220932	0.0133145	HLA-DQA1/HLA-DRA
MF	GO:0002020	protease binding	0.00172082	0.0220932	0.0133145	SERPINE1/COMP/TIMP1
MF	GO:0019955	cytokine binding	0.00172082	0.0220932	0.0133145	CXCR4/COMP/CRLF1
MF	GO:0005504	fatty acid binding	0.00182237	0.0220932	0.0133145	S100A9/S100A8
MF	GO:0048018	receptor ligand activity	0.00185515	0.0220932	0.0133145	NPPB/TIMP1/CHGB/CXCL12/CRLF1
MF	GO:0032395	MHC class II receptor activity	0.000150329	0.00792766	0.00477762	HLA-DQA1/HLA-DRA
MF	GO:0035325	Toll-like receptor binding	0.000219968	0.00792766	0.00477762	S100A9/S100A8
MF	GO:0005518	collagen binding	0.000260891	0.00792766	0.00477762	COMP/SERPINH1/ASPN
MF	GO:0036041	long-chain fatty acid binding	0.000302582	0.00792766	0.00477762	S100A9/S100A8
MF	GO:0050786	RAGE receptor binding	9.64859e-07	0.000126397	7.61731e-05	S100A12/S100A9/S100A8
Supplementary file 6B: Kyoto Encyclopedia of Genes and Genomes functional enrichment of 35 DEGs
ID	Description	pvalue	p.adjust	qvalue	geneID
hsa04672	Intestinal immune network for IgA production	5.32069e-06	0.00038841	0.000263234	CXCR4/HLA-DQA1/CXCL12/HLA-DRA
hsa04145	Phagosome	0.000455827	0.0166377	0.0112757	COMP/FCGR3B/HLA-DQA1/HLA-DRA
hsa05140	Leishmaniasis	0.000836705	0.0203598	0.0137983	FCGR3B/HLA-DQA1/HLA-DRA
hsa05323	Rheumatoid arthritis	0.00144738	0.0231578	0.0156945	HLA-DQA1/CXCL12/HLA-DRA
hsa05150	Staphylococcus aureus infection	0.00158615	0.0231578	0.0156945	FCGR3B/HLA-DQA1/HLA-DRA
hsa05310	Asthma	0.00257717	0.0313556	0.0212504	HLA-DQA1/HLA-DRA
hsa05330	Allograft rejection	0.00385615	0.0358924	0.0243251	HLA-DQA1/HLA-DRA
hsa05322	Systemic lupus erythematosus	0.00427436	0.0358924	0.0243251	FCGR3B/HLA-DQA1/HLA-DRA
hsa05332	Graft-versus-host disease	0.00469501	0.0358924	0.0243251	HLA-DQA1/HLA-DRA
hsa04940	Type I diabetes mellitus	0.00491677	0.0358924	0.0243251	HLA-DQA1/HLA-DRA
hsa05320	Autoimmune thyroid disease	0.0073932	0.049064	0.0332517	HLA-DQA1/HLA-DRA
hsa05152	Tuberculosis	0.00929821	0.050595	0.0342893	FCGR3B/HLA-DQA1/HLA-DRA
hsa05416	Viral myocarditis	0.00939885	0.050595	0.0342893	HLA-DQA1/HLA-DRA
hsa00561	Glycerolipid metabolism	0.00970314	0.050595	0.0342893	CEL/DGKI
hsa05321	Inflammatory bowel disease	0.0109639	0.0533577	0.0361616	HLA-DQA1/HLA-DRA
hsa04612	Antigen processing and presentation	0.0155291	0.0708515	0.0480176	HLA-DQA1/HLA-DRA
